# Supplementary material for: Dimethyl 2,2′-[(4-oxo-2-phenyl-4H-chromene-5,7-diyl)dioxy]diacetate: a more densely packed polymorph
Source: Acta Crystallogr Sect E Struct Rep Online. 2009 Jan 14;65(Pt 2):o312–3. doi: 10.1107/S1600536809001020 (PMC2968396; doi:10.1107/S1600536809001020)
Supplement: Supplementary file 1 [file e-65-0o312-sup1.cif]

##############################################################################
###                                                                        ###
###        Electronic paper (Acta Crystallographica Section E)             ###
###                                                                        ###
##############################################################################
#                                                                            #
# This CIF contains the data in a paper accepted for publication in Acta     #
# Crystallographica Section E. It conforms to the requirements of Notes      #
# for Authors for Section E, and has been peer reviewed under the auspices   #
# of the IUCr Commission on Journals.                                        #
#                                                                            #
# Full details of the Crystallographic Information File format               #
# are given in the paper "The Crystallographic Information File (CIF):       #
# a New Standard Archive File for Crystallography" by S. R. Hall, F. H.      #
# Allen and I. D. Brown [Acta Cryst. (1991), A47, 655-685].                  #
#                                                                            #
# The current version of the core CIF dictionary is obtainable from          #
# ftp://ftp.iucr.org/pub/cif_core.dic. The current version number is 2.4.    #
#                                                                            #
# Software is freely available for graphical display of the structure(s) in  #
# this CIF.  For information consult the CIF home page http://www.iucr.org/  #
# cif/home.html                                                              #
#                                                                            #
# This file may be used for bona fide research purposes within the           #
# scientific community so long as proper attribution is given to the journal # 
# article from which it was obtained.                                        #
#                                                                            #
##############################################################################
                                             
data_I
_audit_creation_method     JANA2000
_chemical_name_systematic
;
Dimethyl 2,2'-[(4-oxo-2-phenyl-4<i>H</i>-chromene-5,7-diyl)dioxy]diacetate
;
_chemical_name_common
;
2-(5-Methoxycarbonylmethoxy-4-oxo-2-phenyl-4H-chromen-7-yloxy)acetic acid
;
_chemical_formula_moiety     'C21 H18 O8'
_chemical_formula_sum     'C21 H18 O8'
_chemical_formula_iupac     'C21 H18 O8'
_chemical_formula_weight     398.35
_chemical_melting_point     ?
_chemical_melting_point_gt     411
_chemical_melting_point_lt     414
_symmetry_cell_setting     triclinic
_symmetry_space_group_name_H-M     'P -1'
_symmetry_space_group_name_Hall     '-P 1'
loop_
    _symmetry_equiv_pos_site_id
    _symmetry_equiv_pos_as_xyz
    1 x,y,z
    2 -x,-y,-z
_cell_length_a     7.4290(15)
_cell_length_b     9.2582(19)
_cell_length_c     13.480(3)
_cell_angle_alpha     84.232(3)
_cell_angle_beta     88.775(4)
_cell_angle_gamma     82.982(3)
_cell_volume     915.5(3)
_cell_formula_units_Z     2
_cell_measurement_reflns_used     574
_cell_measurement_theta_min     1.54
_cell_measurement_theta_max     26.50
_cell_measurement_temperature     293(2)
_exptl_crystal_description     'rectangular'
_exptl_crystal_colour     'colourless'
_exptl_crystal_size_max     0.34
_exptl_crystal_size_mid     0.28
_exptl_crystal_size_min     0.22
_exptl_crystal_density_diffrn     1.445
_exptl_crystal_density_meas     ?
_exptl_crystal_density_method     'not measured'
_exptl_crystal_F_000     416
_exptl_absorpt_coefficient_mu     0.112
_exptl_absorpt_correction_type     multi-scan
_exptl_absorpt_process_details     '(SADABS; Sheldrick, 1998)'
_exptl_absorpt_correction_T_min     0.9627
_exptl_absorpt_correction_T_max     0.9753
_exptl_special_details
;
;
_diffrn_ambient_temperature     293(2)
_diffrn_radiation_type     MoK\a
_diffrn_radiation_wavelength     0.71073
_diffrn_radiation_source     'fine-focus sealed tube'
_diffrn_radiation_monochromator     graphite
_diffrn_measurement_device_type     'Bruker SMART APEX CCD'
_diffrn_measurement_method     '\w'
_diffrn_detector_area_resol_mean     0.3
_diffrn_reflns_number     9755
_diffrn_reflns_av_R_equivalents     0.0161
_diffrn_reflns_av_sigmaI/netI     0.0212
_diffrn_reflns_theta_min     1.52
_diffrn_reflns_theta_max     27.41
_diffrn_reflns_theta_full     26.50
_diffrn_measured_fraction_theta_max     0.996
_diffrn_measured_fraction_theta_full     0.996
_diffrn_reflns_limit_h_min     -9
_diffrn_reflns_limit_h_max     9
_diffrn_reflns_limit_k_min     -11
_diffrn_reflns_limit_k_max     11
_diffrn_reflns_limit_l_min     -17
_diffrn_reflns_limit_l_max     17
_diffrn_standards_number     ?
_diffrn_standards_interval_count     ?
_diffrn_standards_interval_time     ?
_diffrn_standards_decay_%     ?
_refine_special_details
; ?
;
_reflns_number_total     3781
_reflns_number_gt     2887
_reflns_threshold_expression     I>3\s(I)
_refine_ls_structure_factor_coef     Fsqd
_refine_ls_matrix_type     full
_refine_ls_R_factor_all     0.0802
_refine_ls_R_factor_gt     0.0589
_refine_ls_wR_factor_gt     0.1133
_refine_ls_wR_factor_ref     0.1181
_refine_ls_goodness_of_fit_ref     2.47
_refine_ls_restrained_S_all     ?
_refine_ls_number_reflns     3781
_refine_ls_number_parameters     268
_refine_ls_number_restraints     0
_refine_ls_number_constraints     73
_refine_ls_hydrogen_treatment     constr
_refine_ls_weighting_scheme     sigma
_refine_ls_weighting_details     'w=1/[\s^2^(I)+0.0004I^2^]'
_atom_sites_solution_hydrogens     difmap
_atom_sites_solution_primary     direct
_atom_sites_solution_secondary     difmap
_refine_ls_shift/su_max     0.0183
_refine_ls_shift/su_mean     0.0020
_refine_diff_density_max     0.40
_refine_diff_density_min     -0.26
_refine_ls_extinction_method     'none'
_refine_ls_extinction_coef     ?
loop_
    _atom_type_symbol
    _atom_type_scat_dispersion_real
    _atom_type_scat_dispersion_imag
    _atom_type_scat_source
    C 0.003 0.002 'International Tables Vol C Tables  4.2.6.8 and 6.1.1.4'
    H 0.000 0.000 'International Tables Vol C Tables  4.2.6.8 and 6.1.1.4'
    O 0.011 0.006 'International Tables Vol C Tables  4.2.6.8 and 6.1.1.4'
_computing_data_collection     'SMART (Bruker, 1999)'
_computing_cell_refinement     'SMART (Bruker, 1999)'
_computing_data_reduction     'SAINT (Bruker, 1999)'
_computing_structure_solution     'SHELXS97 (Sheldrick, 2008)'
_computing_structure_refinement
                                'JANA2000 (Pet\<r\'i\<cek <i>et al.</i>,  2000)'
_computing_molecular_graphics     'PLATON (Spek, 2003)'
_computing_publication_material
 'SHELXL97 (Sheldrick, 2008) and JANA2000 (Pet\<r\'i\<cek <i>et al.</i>,  2000)'
loop_
    _atom_site_type_symbol
    _atom_site_label
    _atom_site_fract_x
    _atom_site_fract_y
    _atom_site_fract_z
    _atom_site_U_iso_or_equiv
    _atom_site_adp_type
    _atom_site_calc_flag
    _atom_site_refinement_flags
    _atom_site_occupancy
    _atom_site_disorder_assembly
    _atom_site_disorder_group
    O O1 0.30663(16) 0.96130(13) 1.06056(8) 0.0466(4) Uani d . 1 . .
    C C2 0.3857(2) 0.82585(19) 1.09503(13) 0.0431(6) Uani d . 1 . .
    C C3 0.4037(2) 0.7161(2)   1.03579(13) 0.0481(7) Uani d . 1 . .
    H H3 0.462382 0.628089 1.064955 0.0577 Uiso d . 1 . .
    C C4 0.3379(2) 0.73194(19) 0.93493(13) 0.0447(6) Uani d . 1 . .
    C C5 0.1751(2) 0.92338(19) 0.80498(13) 0.0440(6) Uani d . 1 . .
    C C6 0.0924(2) 1.06310(19) 0.78160(13) 0.0485(7) Uani d . 1 . .
    H H6 0.040296 1.087598 0.71911 0.0582 Uiso d . 1 . .
    C C7 0.0866(2) 1.16664(19) 0.85047(13) 0.0431(6) Uani d . 1 . .
    C C8 0.1604(2) 1.13114(18) 0.94310(12) 0.0425(6) Uani d . 1 . .
    H H8 0.156976 1.200597 0.988599 0.051 Uiso d . 1 . .
    C C9 0.2523(2) 0.87883(19) 0.90045(12) 0.0412(6) Uani d . 1 . .
    C C10 0.2396(2) 0.98822(19) 0.96535(12) 0.0404(6) Uani d . 1 . .
    C C11 0.4412(2) 0.82212(19) 1.19964(13) 0.0442(6) Uani d . 1 . .
    C C12 0.4040(3) 0.9455(2) 1.25078(13) 0.0566(7) Uani d . 1 . .
    H H12 0.343711 1.031075 1.2191 0.0679 Uiso d . 1 . .
    C C13 0.4559(3) 0.9425(2) 1.34867(14) 0.0662(9) Uani d . 1 . .
    H H13 0.430455 1.025051 1.382886 0.0795 Uiso d . 1 . .
    C C14 0.5450(3) 0.8187(2) 1.39655(15) 0.0682(9) Uani d . 1 . .
    H H14 0.579756 0.818894 1.462394 0.0818 Uiso d . 1 . .
    C C15 0.5827(3) 0.6948(2) 1.34736(14) 0.0639(8) Uani d . 1 . .
    H H15 0.64295 0.610021 1.380221 0.0767 Uiso d . 1 . .
    C C16 0.5311(3) 0.6965(2) 1.24944(14) 0.0540(7) Uani d . 1 . .
    H H16 0.557134 0.612394 1.216813 0.0648 Uiso d . 1 . .
    O O17 0.3521(2)   0.62674(13) 0.88447(9) 0.0631(5) Uani d . 1 . .
    O O24 0.00341(17) 1.30050(13) 0.81551(9) 0.0543(5) Uani d . 1 . .
    C C25 0.0005(3) 1.41742(19) 0.87637(13) 0.0510(7) Uani d . 1 . .
    H H25a -0.042676 1.386777 0.942667 0.0612 Uiso d . 1 . .
    H H25b 0.122418 1.44296 0.881842 0.0612 Uiso d . 1 . .
    C C26 -0.1214(3) 1.5488(2) 0.83259(14) 0.0515(7) Uani d . 1 . .
    O O27 -0.1465(2) 1.65854(16) 0.87223(11) 0.0857(7) Uani d . 1 . .
    O O28 -0.19680(19) 1.52877(14) 0.74809(10) 0.0629(5) Uani d . 1 . .
    C C29 -0.3222(3) 1.6483(2) 0.70402(17) 0.0749(9) Uani d . 1 . .
    H H29a -0.258565 1.731194 0.685106 0.1124 Uiso d . 1 . .
    H H29b -0.415753 1.673972 0.751552 0.1124 Uiso d . 1 . .
    H H29c -0.375575 1.619165 0.646084 0.1124 Uiso d . 1 . .
    O O18a 0.1645(15) 0.8187(11) 0.7443(6) 0.0454(13) Uani d . 0.3942 . .
    C C19a 0.1208(13) 0.8711(7) 0.6431(7) 0.0539(9) Uani d . 0.3942 . .
    H H19aa 0.208107 0.93525 0.616762 0.0647 Uiso d . 0.3942 . .
    H H19ba -0.002303 0.920137 0.640124 0.0647 Uiso d . 0.3942 . .
    C C20a 0.1342(9) 0.7395(6) 0.5854(5) 0.0499(10) Uani d . 0.3942 . .
    O O21a 0.2023(7) 0.6206(5) 0.6126(4) 0.0810(12) Uani d . 0.3942 . .
    O O22a 0.0619(16) 0.7758(10) 0.4972(6) 0.0728(8) Uani d . 0.3942 . .
    C C23a 0.0795(19) 0.6627(13) 0.4291(6) 0.0683(15) Uani d . 0.3942 . .
    H H23aa -0.019173 0.680175 0.38296 0.1025 Uiso d . 0.3942 . .
    H H23ba 0.192314 0.664225 0.393153 0.1025 Uiso d . 0.3942 . .
    H H23ca 0.077136 0.568838 0.466291 0.1025 Uiso d . 0.3942 . .
    O O18b 0.209(9) 0.823(7) 0.734(4) 0.0454(12) Uani d . 0.6058 . .
    C C19b 0.108(9) 0.860(7) 0.643(4) 0.0539(9) Uani d . 0.6058 . .
    H H19ab 0.136 0.955 0.613 0.0647 Uiso d . 0.6058 . .
    H H19bb -0.020 0.861 0.658 0.0647 Uiso d . 0.6058 . .
    C C20b 0.169(9) 0.745(7) 0.575(4) 0.0499(10) Uani d . 0.6058 . .
    O O21b 0.298(9) 0.657(7) 0.585(4) 0.0810(13) Uani d . 0.6058 . .
    O O22b 0.058(9) 0.756(7) 0.500(4) 0.0728(9) Uani d . 0.6058 . .
    C C23b 0.109(9) 0.660(7) 0.422(4) 0.0683(14) Uani d . 0.6058 . .
    H H23ab 0.002 0.641 0.390 0.1025 Uiso d . 0.6058 . .
    H H23bb 0.188 0.705 0.375 0.1025 Uiso d . 0.6058 . .
    H H23cb 0.171 0.569 0.452 0.1025 Uiso d . 0.6058 . .
loop_
    _atom_site_aniso_label
    _atom_site_aniso_U_11
    _atom_site_aniso_U_22
    _atom_site_aniso_U_33
    _atom_site_aniso_U_12
    _atom_site_aniso_U_13
    _atom_site_aniso_U_23
    _atom_site_aniso_type_symbol
    O1 0.0634(8) 0.0405(7) 0.0362(7) -0.0007(6) -0.0085(6) -0.0092(5) O
    C2 0.0488(11) 0.0395(10) 0.0406(10) -0.0030(8) -0.0026(8) -0.0041(8) C
    C3 0.0613(12) 0.0393(11) 0.0422(11) 0.0007(9) -0.0052(9) -0.0034(9) C
    C4 0.0550(12) 0.0397(10) 0.0407(10) -0.0067(9) -0.0008(9) -0.0092(8) C
    C5 0.0542(11) 0.0415(11) 0.0382(10) -0.0048(9) -0.0028(9) -0.0141(8) C
    C6 0.0610(12) 0.0460(11) 0.0389(10) 0.0007(9) -0.0115(9) -0.0126(9) C
    C7 0.0493(11) 0.0387(10) 0.0415(11) 0.0004(8) -0.0071(8) -0.0101(8) C
    C8 0.0508(11) 0.0382(10) 0.0405(10) -0.0035(8) -0.0024(9) -0.0150(8) C
    C9 0.0488(11) 0.0389(10) 0.0369(10) -0.0053(8) -0.0006(8) -0.0084(8) C
    C10 0.0463(11) 0.0428(10) 0.0330(10) -0.0058(8) -0.0043(8) -0.0070(8) C
    C11 0.0501(11) 0.0446(11) 0.0387(10) -0.0061(9) -0.0041(8) -0.0063(8) C
    C12 0.0733(14) 0.0501(12) 0.0450(12) 0.0026(10) -0.0118(10) -0.0074(9) C
    C13 0.0943(17) 0.0586(14) 0.0456(12) 0.0007(12) -0.0151(12) -0.0133(10) C
    C14 0.0906(16) 0.0720(15) 0.0415(12) -0.0047(13) -0.0191(11) -0.0061(11) C
    C15 0.0808(15) 0.0557(13) 0.0513(13) 0.0012(11) -0.0194(11) 0.0061(11) C
    C16 0.0660(13) 0.0469(12) 0.0483(12) -0.0028(10) -0.0051(10) -0.0050(9) C
    O17 0.0964(11) 0.0410(8) 0.0521(8) 0.0037(7) -0.0148(8) -0.0163(7) O
    O24 0.0758(9) 0.0410(7) 0.0454(8) 0.0097(7) -0.0183(7) -0.0176(6) O
    C25 0.0640(13) 0.0451(11) 0.0462(11) -0.0016(9) -0.0113(9) -0.0188(9) C
    C26 0.0646(13) 0.0428(11) 0.0482(11) -0.0004(9) -0.0069(10) -0.0169(9) C
    O27 0.1173(13) 0.0557(9) 0.0844(11) 0.0210(9) -0.0296(10) -0.0403(9) O
    O28 0.0860(10) 0.0460(8) 0.0543(8) 0.0130(7) -0.0227(7) -0.0150(7) O
    C29 0.0941(18) 0.0538(13) 0.0706(15) 0.0179(12) -0.0208(13) -0.0041(11) C
    O18a 0.064(4) 0.0384(9) 0.0340(10) -0.0010(16) -0.0036(17) -0.0123(6) O
    C19a 0.0779(19) 0.0424(12) 0.0428(11) -0.0047(12) -0.0164(12) -0.0109(10) C
    C20a 0.067(2) 0.0432(13) 0.0399(13) -0.0034(13) -0.0088(14) -0.0072(10) C
    O21a 0.126(3) 0.0534(12) 0.0584(17) 0.025(2) -0.026(2) -0.0159(11) O
    O22a 0.1281(17) 0.0475(14) 0.0427(8) 0.0023(14) -0.0274(10) -0.0139(8) O
    C23a 0.104(4) 0.0602(17) 0.0447(13) -0.0086(18) -0.0085(16) -0.0243(12) C
    O18b 0.054(3) 0.0478(18) 0.0344(12) 0.0054(17) -0.0039(15) -0.0159(11) O
    C19b 0.0620(16) 0.0513(16) 0.0491(12) 0.0063(11) -0.0157(11) -0.0211(11) C
    C20b 0.0555(19) 0.0502(17) 0.0436(14) 0.0037(13) -0.0099(13) -0.0131(12) C
    O21b 0.074(3) 0.097(2) 0.0673(19) 0.0350(17) -0.0209(19) -0.0378(15) O
    O22b 0.0888(16) 0.0733(18) 0.0544(9) 0.0260(12) -0.0302(9) -0.0340(9) O
    C23b 0.091(3) 0.070(2) 0.0462(15) 0.0046(19) -0.0098(15) -0.0298(14) C
loop_
    _geom_bond_atom_site_label_1
    _geom_bond_atom_site_label_2
    _geom_bond_site_symmetry_1
    _geom_bond_site_symmetry_2
    _geom_bond_distance
    _geom_bond_publ_flag
    O1 C2 . . 1.359(2) no
    O1 C10 . . 1.375(2) no
    C2 C3 . . 1.347(3) no
    C2 C11 . . 1.474(2) no
    C3 H3 . . 0.9300 no
    C3 C4 . . 1.442(2) no
    C4 C9 . . 1.464(2) no
    C4 O17 . . 1.236(2) no
    C5 C6 . . 1.372(2) no
    C5 C9 . . 1.422(2) no
    C5 O18a . . 1.340(10) no
    C5 O18b . . 1.40(6) no
    C6 H6 . . 0.9300 no
    C6 C7 . . 1.396(3) no
    C7 C8 . . 1.368(2) no
    C7 O24 . . 1.3593(19) no
    C8 H8 . . 0.9300 no
    C8 C10 . . 1.387(2) no
    C9 C10 . . 1.397(3) no
    C11 C12 . . 1.389(3) no
    C11 C16 . . 1.387(2) no
    C12 H12 . . 0.9300 no
    C12 C13 . . 1.379(3) no
    C13 H13 . . 0.930 no
    C13 C14 . . 1.360(3) no
    C14 H14 . . 0.930 no
    C14 C15 . . 1.379(3) no
    C15 H15 . . 0.930 no
    C15 C16 . . 1.380(3) no
    C16 H16 . . 0.930 no
    O24 C25 . . 1.420(2) no
    C25 H25a . . 0.9700 no
    C25 H25b . . 0.970 no
    C25 C26 . . 1.502(2) no
    C26 O27 . . 1.188(3) no
    C26 O28 . . 1.319(2) no
    O28 C29 . . 1.444(2) no
    C29 H29a . . 0.960 no
    C29 H29b . . 0.960 no
    C29 H29c . . 0.960 no
    O18a C19a . . 1.431(13) no
    C19a H19aa . . 0.970 no
    C19a H19ba . . 0.970 no
    C19a C20a . . 1.503(10) no
    C19a H19ab . . 0.86 no
    H19ba C19b . . 0.93 no
    C20a O21a . . 1.181(7) no
    C20a O22a . . 1.310(11) no
    O22a C23a . . 1.453(15) no
    C23a H23aa . . 0.960 no
    C23a H23ba . . 0.960 no
    C23a H23ca . . 0.960 no
    O18b C19b . . 1.43(8) no
    C19b H19ab . . 0.97 no
    C19b H19bb . . 0.97 no
    C19b C20b . . 1.50(9) no
    C20b O21b . . 1.18(9) no
    C20b O22b . . 1.31(8) no
    O22b C23b . . 1.45(9) no
    C23b H23ab . . 0.96 no
    C23b H23bb . . 0.96 no
    C23b H23cb . . 0.96 no
loop_
    _geom_angle_atom_site_label_1
    _geom_angle_atom_site_label_2
    _geom_angle_atom_site_label_3
    _geom_angle_site_symmetry_1
    _geom_angle_site_symmetry_2
    _geom_angle_site_symmetry_3
    _geom_angle
    _geom_angle_publ_flag
    C2 O1 C10 . . . 120.73(14) no
    O1 C2 C3 . . . 120.63(15) no
    O1 C2 C11 . . . 110.99(15) no
    C3 C2 C11 . . . 128.38(15) no
    C2 C3 H3 . . . 114.72 no
    C2 C3 C4 . . . 123.30(15) no
    H3 C3 C4 . . . 121.98 no
    C3 C4 C9 . . . 114.63(16) no
    C3 C4 O17 . . . 120.99(15) no
    C9 C4 O17 . . . 124.36(16) no
    C6 C5 C9 . . . 121.19(17) no
    C6 C5 O18a . . . 121.2(4) no
    C6 C5 O18b . . . 122(2) no
    C9 C5 O18a . . . 117.0(4) no
    C9 C5 O18b . . . 116(2) no
    C5 C6 H6 . . . 118.85 no
    C5 C6 C7 . . . 120.54(16) no
    H6 C6 C7 . . . 120.61 no
    C6 C7 C8 . . . 121.07(15) no
    C6 C7 O24 . . . 113.49(14) no
    C8 C7 O24 . . . 125.43(16) no
    C7 C8 H8 . . . 120.81 no
    C7 C8 C10 . . . 117.06(16) no
    H8 C8 C10 . . . 122.13 no
    C4 C9 C5 . . . 126.02(16) no
    C4 C9 C10 . . . 119.19(15) no
    C5 C9 C10 . . . 114.79(15) no
    O1 C10 C8 . . . 113.17(15) no
    O1 C10 C9 . . . 121.50(14) no
    C8 C10 C9 . . . 125.33(15) no
    C2 C11 C12 . . . 120.37(15) no
    C2 C11 C16 . . . 121.24(16) no
    C12 C11 C16 . . . 118.39(16) no
    C11 C12 H12 . . . 120.07 no
    C11 C12 C13 . . . 120.55(17) no
    H12 C12 C13 . . . 119.4 no
    C12 C13 H13 . . . 120.44 no
    C12 C13 C14 . . . 120.5(2) no
    H13 C13 C14 . . . 119.07 no
    C13 C14 H14 . . . 119.3 no
    C13 C14 C15 . . . 119.95(19) no
    H14 C14 C15 . . . 120.7 no
    C14 C15 H15 . . . 119.9 no
    C14 C15 C16 . . . 120.03(18) no
    H15 C15 C16 . . . 120.0 no
    C11 C16 C15 . . . 120.57(18) no
    C11 C16 H16 . . . 119.94 no
    C15 C16 H16 . . . 119.49 no
    C7 O24 C25 . . . 118.58(13) no
    O24 C25 H25a . . . 109.47 no
    O24 C25 H25b . . . 109.47 no
    O24 C25 C26 . . . 110.57(15) no
    H25a C25 H25b . . . 108.35 no
    H25a C25 C26 . . . 109.47 no
    H25b C25 C26 . . . 109.47 no
    C25 C26 O27 . . . 122.01(18) no
    C25 C26 O28 . . . 113.56(16) no
    O27 C26 O28 . . . 124.42(17) no
    C26 O28 C29 . . . 116.61(15) no
    O28 C29 H29a . . . 109.5 no
    O28 C29 H29b . . . 109.47 no
    O28 C29 H29c . . . 109.47 no
    H29a C29 H29b . . . 109.5 no
    H29a C29 H29c . . . 109.5 no
    H29b C29 H29c . . . 109.5 no
    C5 O18a C19a . . . 114.8(7) no
    C5 O18a C19b . . . 119(3) no
    O18a C19a H19aa . . . 109.5 no
    O18a C19a H19ba . . . 109.5 no
    O18a C19a C20a . . . 106.9(6) no
    O18a C19a C20b . . . 109(2) no
    H19aa C19a H19ba . . . 112.0(6) no
    H19aa C19a C20a . . . 109.5(8) no
    H19ba C19a C20a . . . 109.5(8) no
    C19a C20a O21a . . . 126.3(7) no
    C19a C20a O22a . . . 110.0(6) no
    O21a C20a O22a . . . 123.7(7) no
    C20a O22a C23a . . . 116.3(8) no
    O22a C23a H23aa . . . 109.5 no
    O22a C23a H23ba . . . 109.5 no
    O22a C23a H23ca . . . 109.5 no
    H23aa C23a H23ba . . . 109.5 no
    H23aa C23a H23ca . . . 109.5 no
    H23ba C23a H23ca . . . 109.5 no
    C5 O18b C19a . . . 113(4) no
    C5 O18b C19b . . . 115(5) no
    C5 O18b C19b . . . 115(5) no
    O18b C19b H19ab . . . 109 no
    O18b C19b H19bb . . . 109 no
    O18b C19b C20b . . . 107 no
    H19ab C19b H19bb . . . 112 no
    H19ab C19b C20b . . . 109 no
    H19bb C19b C20b . . . 109 no
    C19b C20b O21b . . . 126(6) no
    C19b C20b O22b . . . 110(6) no
    O21b C20b O22b . . . 124(6) no
    C20b O22b C23b . . . 116(6) no
    O22b C23b H23ab . . . 109 no
    O22b C23b H23bb . . . 109 no
    O22b C23b H23cb . . . 109 no
    H23ab C23b H23bb . . . 109 no
    H23ab C23b H23cb . . . 109 no
    H23bb C23b H23cb . . . 109 no
loop_
    _geom_hbond_atom_site_label_D
    _geom_hbond_atom_site_label_H
    _geom_hbond_atom_site_label_A
    _geom_hbond_site_symmetry_A
    _geom_hbond_distance_DH
    _geom_hbond_distance_HA
    _geom_hbond_distance_DA
    _geom_hbond_angle_DHA
    _geom_hbond_publ_flag
    C8 H8 O27 2_587 0.93 2.38 3.304(2) 169 y
    C12 H12 O1 . 0.93 2.33 2.664(2) 101 y
    C15 H15 O21B 2_667 0.93 2.46 3.31(6) 153 y
    C25 H25B O17 1_565 0.97 2.56 3.447(3) 153 y
    C29 H29B O17 1_465 0.96 2.50 3.403(3) 156 y
    C29 H29C O21B 1_465 0.96 2.55 3.26(6) 131 y
    C23B H23BB Cg1 1_554 0.96 2.76 3.67(6) 159(6) y
data_global
_journal_date_recd_electronic     2008-11-11
_journal_date_accepted     2009-01-08
_journal_name_full     'Acta Crystallographica, Section E'
_journal_year     2009
_journal_volume     65
_journal_issue      2
_journal_page_first     o312
_journal_page_last     o313
_journal_paper_category     QO
_journal_coeditor_code     FB2129
_publ_contact_author_name     'Dr. Nagarajan Vembu'
_publ_contact_author_address
;
       Nagarajan Vembu
       Department of Chemistry
       Urumu Dhanalakshmi College
       Tiruchirappalli - 620 019
       Tamil Nadu, India
;
_publ_contact_author_email     vembu57@yahoo.com
_publ_contact_author_fax     ?
_publ_contact_author_phone     '0091 431 2772525'
_publ_section_title
;
Dimethyl 2,2'-[(4-oxo-2-phenyl-4<i>H</i>-chromene-5,7-diyl)dioxy]diacetate: a
more densely packed polymorph.
;
loop_
    _publ_author_name
    _publ_author_address
    'Nallasivam,  Angannan'
;
Department of Chemistry
National Institute of Technology
Tiruchirappalli 620 015
India
;
    'Nethaji, Munirathinam'
;
Department of Inorganic and Physical Chemistry
Indian Institute of Science
Bangalore 560 012
India
;
    'Vembu, Nagarajan'
;
Department of Chemistry
Urumu Dhanalakshmi College
Tiruchirappalli 620 019
India
;
    'Jaswant, Buckle'
;
Department of Chemistry
Government Arts College
Karur 639 005
India
;
    'Sulochana, Nagarajan'
;
Department of Chemistry
National Institute of Technology
Tiruchirappalli 620 015
India
;
