# Supplementary material for: Dimethyl 2,2′-[(4-oxo-2-phenyl-4H-chromene-5,7-diyl)dioxy]diacetate: a more densely packed polymorph
Source: Acta Crystallogr Sect E Struct Rep Online. 2009 Jan 14;65(Pt 2):o312–3. doi: 10.1107/S1600536809001020 (PMC2968396; doi:10.1107/S1600536809001020)
Supplement: Supplementary file 2 [file e-65-0o312-Isup2.hkl]

data_I
loop_
 _refln_index_h                                              
 _refln_index_k                                              
 _refln_index_l                                              
 _refln_intensity_meas                                       
 _refln_intensity_calc                                       
 _refln_intensity_sigma                                      
 _refln_observed_status                                      
   2   0   0       107.1       132.7      5.3 o
   3   0   0      1337.7      1417.4     32.3 o
   4   0   0      2800.5      2892.5     64.1 o
   5   0   0       401.7       491.4     14.7 o
   6   0   0        38.3        38.5      6.8 o
   7   0   0       189.2       167.7     16.3 o
   8   0   0        25.7         2.6     10.2 <
   9   0   0        29.8        28.6     12.3 <
  -9   1   0        33.8         9.8     16.4 <
  -8   1   0        98.9        62.9     14.0 o
  -7   1   0        12.6         4.3      7.7 <
  -6   1   0      2069.4      2312.8     64.1 o
  -5   1   0        32.5        31.0      5.3 o
  -4   1   0        90.3        96.9      6.4 o
  -3   1   0      1064.7       967.5     26.6 o
  -2   1   0       220.8       187.7      7.7 o
  -1   1   0     54258.8     54290.9   1118.5 o
   0   1   0      5949.1      6168.4    123.9 o
   1   1   0      9622.0      9045.3    199.8 o
   2   1   0      5437.5      4683.4    115.2 o
   3   1   0      1844.3      1977.1     43.0 o
   4   1   0       294.3       293.7     11.8 o
   5   1   0       437.6       526.0     16.0 o
   6   1   0        40.8        55.5      6.0 o
   7   1   0        24.8        26.3      8.8 <
   8   1   0        13.5         0.2      9.9 <
   9   1   0        18.9        14.7     10.5 <
  -8   2   0        -9.5         0.2      8.9 <
  -7   2   0        30.5         1.7      8.9 o
  -6   2   0        -3.2         0.8      7.0 <
  -5   2   0       326.6       343.0     15.6 o
  -4   2   0      7171.0      6426.3    154.1 o
  -3   2   0       160.9       190.1      7.5 o
  -2   2   0      9437.3      9331.5    197.7 o
  -1   2   0      7992.5      7885.4    167.0 o
   0   2   0     19039.7     18108.2    393.4 o
   1   2   0     18587.8     18101.3    384.5 o
   2   2   0     18075.9     17525.9    374.9 o
   3   2   0       938.1       812.8     24.6 o
   4   2   0      1391.2      1386.4     35.5 o
   5   2   0        11.5         4.4      5.4 <
   6   2   0       101.1        91.8      8.2 o
   7   2   0        26.1        10.4      8.8 <
   8   2   0        58.3        61.4     11.9 o
   9   2   0        42.0        19.1     12.1 o
  -8   3   0        25.4         0.1     10.4 <
  -7   3   0        79.2        83.7     13.0 o
  -6   3   0       464.8       534.0     26.1 o
  -5   3   0      1219.6      1208.4     37.0 o
  -4   3   0       808.3       712.9     23.2 o
  -3   3   0     20307.2     18475.2    422.9 o
  -2   3   0      8012.2      7599.3    169.4 o
  -1   3   0      4468.5      4059.8     95.8 o
   0   3   0     11918.9     11009.2    248.2 o
   1   3   0      4998.6      5065.6    106.3 o
   2   3   0      7901.9      7112.5    166.8 o
   3   3   0      3638.9      3659.5     80.7 o
   4   3   0        -5.7         2.7      4.6 <
   5   3   0        59.1        95.5      6.9 o
   6   3   0        28.1        29.9      5.6 o
   7   3   0        36.7        20.6      7.1 o
   8   3   0        13.3         5.2      9.2 <
  -8   4   0        57.2        33.8     13.1 o
  -7   4   0        18.6        23.7      9.4 <
  -6   4   0         7.8        17.9      7.5 <
  -5   4   0       334.4       356.6     17.0 o
  -4   4   0       107.6        80.4      8.9 o
  -3   4   0       516.5       492.0     16.8 o
  -2   4   0       400.9       530.5     13.5 o
  -1   4   0      3408.4      2930.3     75.1 o
   0   4   0      2860.8      2655.0     63.4 o
   1   4   0      1073.4      1180.0     26.8 o
   2   4   0        44.9        44.0      4.7 o
   3   4   0        56.7        38.1      5.7 o
   4   4   0       924.5       990.6     26.4 o
   5   4   0        15.1        22.5      5.3 <
   6   4   0        77.2        88.7      8.0 o
   7   4   0        21.3         4.2      5.7 o
  -7   5   0       585.3       561.0     33.0 o
  -6   5   0        12.1         9.0      8.4 <
  -5   5   0         6.8         3.7      7.2 <
  -4   5   0        16.5         0.1      5.8 <
  -3   5   0        22.1         3.4      4.9 o
  -2   5   0        21.3        24.3      4.8 o
  -1   5   0      1478.8      1222.7     36.6 o
   0   5   0       347.6       347.3     12.4 o
   1   5   0        45.4        16.6      5.5 o
   2   5   0      1235.8      1371.7     31.7 o
   3   5   0       897.3       931.5     25.3 o
   4   5   0        44.3        23.8      5.9 o
   5   5   0       113.9        85.0     10.2 o
   6   5   0       123.8       116.8     13.4 o
   7   5   0       149.4       128.1     15.6 o
  -7   6   0       181.5       149.2     18.8 o
  -6   6   0       137.5       105.9     15.3 o
  -5   6   0        24.8        10.5      8.9 <
  -4   6   0       313.1       377.0     16.7 o
  -3   6   0       492.2       489.3     20.2 o
  -2   6   0       284.3       247.0     12.6 o
  -1   6   0      5770.2      5855.0    126.2 o
   0   6   0      2914.1      3188.8     67.0 o
   1   6   0      1100.8      1118.5     29.5 o
   2   6   0       431.4       374.7     17.8 o
   3   6   0       149.6       125.3     10.8 o
   4   6   0       382.9       395.0     17.8 o
   5   6   0        25.2        12.3      9.0 <
   6   6   0       347.2       320.9     23.8 o
   7   6   0        96.8        80.1     14.1 o
  -6   7   0        31.0        14.7     10.6 <
  -5   7   0        61.9        78.7     11.4 o
  -4   7   0       233.3       275.6     15.2 o
  -3   7   0       393.9       422.4     18.6 o
  -2   7   0      2764.4      2832.2     66.3 o
  -1   7   0       952.4       963.1     27.8 o
   0   7   0        55.2        42.6      7.8 o
   1   7   0        84.6        87.4      9.0 o
   2   7   0       316.9       287.2     16.4 o
   3   7   0       104.5        70.2      9.9 o
   4   7   0        28.3        29.5      8.9 o
   5   7   0       152.6       108.9     16.6 o
   6   7   0         9.5         0.0      9.8 <
   7   7   0        70.6        44.4     13.5 o
   8   7   0       264.3       218.2     32.8 o
  -6   8   0        36.3         4.5     15.2 <
  -5   8   0         6.9        11.8      9.1 <
  -4   8   0       109.2        87.8     13.4 o
  -3   8   0       107.3       107.4     14.4 o
  -2   8   0       857.7       888.8     37.2 o
  -1   8   0       739.8       742.4     27.8 o
   0   8   0       795.6       812.9     28.9 o
   1   8   0      2048.4      2124.5     56.6 o
   2   8   0      3700.1      3767.7    102.8 o
   3   8   0        76.6        25.4     12.1 o
   4   8   0        17.2        12.3      9.5 <
   5   8   0       241.6       237.8     21.1 o
   6   8   0        33.7        19.2     11.8 <
   7   8   0        42.8        42.7     13.2 o
  -4   9   0        76.4        58.7     19.0 o
  -3   9   0       231.0       206.0     20.3 o
  -2   9   0         7.1         0.3      9.3 <
  -1   9   0       494.2       508.0     22.8 o
   0   9   0       957.5       942.2     40.4 o
   1   9   0      1025.8      1016.1     43.2 o
   2   9   0       803.2       828.7     38.1 o
   3   9   0        41.4        29.8     11.8 o
   4   9   0      1008.6       972.5     46.6 o
   5   9   0        26.8         5.6     11.7 <
   6   9   0        90.9        44.6     15.2 o
  -4  10   0        23.1         5.5     17.9 <
  -3  10   0       236.4       180.0     29.0 o
  -2  10   0        47.8        24.8     16.4 <
  -1  10   0        16.3         0.7     14.0 <
   0  10   0       299.6       261.2     23.1 o
   1  10   0       239.1       254.4     20.6 o
   2  10   0       694.9       707.1     36.4 o
   3  10   0        84.7        63.2     15.1 o
   4  10   0      1391.1      1352.8     58.8 o
   5  10   0       824.8       734.0     44.2 o
  -2  11   0       180.3        92.6     29.1 o
  -1  11   0       168.1       122.1     27.1 o
   0  11   0        98.7        90.3     15.3 o
   1  11   0        35.2        29.2     12.0 <
   2  11   0        89.8        46.6     15.2 o
   3  11   0        40.0        52.1     19.6 <
  -3 -11   1       145.9       111.9     25.1 o
  -2 -11   1        21.4        15.9     10.8 <
  -1 -11   1        32.9        12.5     11.4 <
   0 -11   1        92.3        76.8     21.2 o
   1 -11   1       307.7       217.2     35.2 o
   2 -11   1        29.0         1.2     17.0 <
  -5 -10   1       103.5        43.7     24.1 o
  -4 -10   1       201.1       223.0     21.3 o
  -3 -10   1       295.5       282.5     24.5 o
  -2 -10   1       851.4       893.2     41.1 o
  -1 -10   1       308.5       326.6     23.3 o
   0 -10   1        13.4         4.9      9.8 <
   1 -10   1       279.8       211.2     32.2 o
   2 -10   1        37.9        14.0     11.3 o
   3 -10   1       618.9       452.0     34.7 o
  -6  -9   1        52.7        10.3     12.9 o
  -5  -9   1        12.4         3.7     10.9 <
  -4  -9   1      1541.1      1533.3     60.3 o
  -3  -9   1       725.1       706.0     37.1 o
  -2  -9   1       215.9       188.2     19.3 o
  -1  -9   1       242.3       217.8     19.7 o
   0  -9   1       731.5       702.5     28.9 o
   1  -9   1        31.3        19.9      9.7 o
   2  -9   1        37.0        17.5     10.4 o
   3  -9   1        22.1         7.8     10.0 <
   4  -9   1        33.6        26.9     15.8 <
  -7  -8   1        22.2         6.1     12.4 <
  -6  -8   1        15.7         0.3     10.1 <
  -5  -8   1        21.2         1.4     10.0 <
  -4  -8   1       170.1       178.5     17.5 o
  -3  -8   1        16.5         4.1      8.5 <
  -2  -8   1       494.1       440.3     27.3 o
  -1  -8   1        99.8       104.5     10.8 o
   0  -8   1      2356.5      2311.2     63.4 o
   1  -8   1      1427.3      1471.2     43.4 o
   2  -8   1       221.4       275.7     18.3 o
   3  -8   1        40.6        23.4     10.9 o
   4  -8   1        10.3         3.6      8.9 <
   5  -8   1        82.7        59.5     19.1 o
   6  -8   1        72.0        42.0     16.9 o
  -8  -7   1       148.1       136.1     25.2 o
  -7  -7   1         9.2         3.4      9.3 <
  -6  -7   1        70.1        78.4     13.0 o
  -5  -7   1        61.2        28.6     11.2 o
  -4  -7   1        43.9        24.0      8.1 o
  -3  -7   1       111.9       107.5     10.4 o
  -2  -7   1       989.2       848.9     32.7 o
  -1  -7   1       983.6      1069.2     32.0 o
   0  -7   1        29.6        17.4      6.9 o
   1  -7   1      1790.7      1950.8     49.5 o
   2  -7   1       694.5       795.5     25.4 o
   3  -7   1         2.6         4.7      5.8 <
   4  -7   1       301.1       324.3     17.4 o
   5  -7   1        84.9       112.0     13.0 o
   6  -7   1        29.5         0.1     10.3 <
  -8  -6   1        85.7        20.7     20.6 o
  -7  -6   1        61.9        47.8     12.2 o
  -6  -6   1        15.5         0.1      8.8 <
  -5  -6   1       106.8        82.8     10.4 o
  -4  -6   1       188.0       177.9     12.6 o
  -3  -6   1         1.4         1.0      5.8 <
  -2  -6   1       208.8       124.9     12.4 o
  -1  -6   1      2032.2      2097.7     56.9 o
   0  -6   1       112.4       120.2      7.9 o
   1  -6   1       221.7       295.4     10.7 o
   2  -6   1         8.1         4.4      5.0 <
   3  -6   1        46.3        41.8      7.5 o
   4  -6   1         4.3         0.1      5.9 <
   5  -6   1      1926.4      1983.0     64.5 o
   6  -6   1       252.9       218.6     20.8 o
   7  -6   1       169.2       123.3     24.8 o
  -7  -5   1        13.6        27.1      9.9 <
  -6  -5   1       364.9       299.9     19.0 o
  -5  -5   1         8.9         8.2      6.7 <
  -4  -5   1        76.9        63.2      8.5 o
  -3  -5   1       262.3       258.8     10.7 o
  -2  -5   1        11.6         4.1      4.6 <
  -1  -5   1       906.0       764.4     24.5 o
   0  -5   1       694.0       729.3     19.9 o
   1  -5   1       218.9       185.1      9.8 o
   2  -5   1       167.1       142.6      8.9 o
   3  -5   1       252.4       265.2     13.5 o
   4  -5   1       203.0       240.9     12.6 o
   5  -5   1        91.7        86.9      9.7 o
   6  -5   1       313.5       266.1     22.3 o
   7  -5   1        46.7        46.9     12.8 o
  -7  -4   1        48.3        33.6     11.2 o
  -6  -4   1         8.4         0.0      6.8 <
  -5  -4   1       499.0       461.5     18.2 o
  -4  -4   1       214.7       185.9     10.6 o
  -3  -4   1       464.9       484.2     15.4 o
  -2  -4   1       524.6       545.8     15.9 o
  -1  -4   1       925.8       881.6     23.7 o
   0  -4   1      8681.0      8477.7    183.0 o
   1  -4   1     21780.8     19380.4    452.2 o
   2  -4   1      4889.9      4282.3    106.4 o
   3  -4   1      3759.7      3461.3     84.2 o
   4  -4   1        64.8        65.0      7.5 o
   5  -4   1       411.1       396.9     19.2 o
   6  -4   1        93.8        61.5     12.9 o
   7  -4   1        19.4        27.6     10.2 <
   8  -4   1        18.5         3.3     11.5 <
  -9  -3   1        31.1         6.7     17.4 <
  -8  -3   1        29.8        12.6     10.7 <
  -7  -3   1        32.0         3.0      7.5 o
  -6  -3   1       132.9       131.5      9.5 o
  -5  -3   1        69.8        79.8      7.4 o
  -4  -3   1      4516.0      4490.8    100.2 o
  -3  -3   1      1340.2      1272.7     33.4 o
  -2  -3   1      1682.4      1319.0     39.1 o
  -1  -3   1      1254.6      1255.9     29.5 o
   0  -3   1      4439.8      4206.8     94.8 o
   1  -3   1      2433.7      2423.4     54.1 o
   2  -3   1      9903.7      9344.7    208.3 o
   3  -3   1       948.8       804.0     25.3 o
   4  -3   1       785.9       800.1     26.1 o
   5  -3   1       203.3       158.4     12.8 o
   6  -3   1       167.4       126.6     15.7 o
   7  -3   1        34.9        11.1     10.5 o
   8  -3   1         5.4         3.2     10.5 <
  -9  -2   1        28.7         6.0     10.9 <
  -8  -2   1        29.2        25.7      9.7 o
  -7  -2   1       115.6       105.4     13.4 o
  -6  -2   1        15.1         7.6      5.6 <
  -5  -2   1       585.5       474.7     19.7 o
  -4  -2   1      2385.6      2470.6     56.2 o
  -3  -2   1      3173.3      3230.5     70.7 o
  -2  -2   1       350.6       338.1     11.1 o
  -1  -2   1     90560.5     90197.5   1868.5 o
   0  -2   1        71.2       139.4      4.4 o
   1  -2   1      1924.0      2119.6     42.6 o
   2  -2   1       128.7       121.6      6.2 o
   3  -2   1       140.7       167.9      7.2 o
   4  -2   1     11923.3     11885.8    251.5 o
   5  -2   1       136.3       108.2     10.6 o
   6  -2   1       242.7       211.5     14.4 o
   7  -2   1        14.8         1.6      8.6 <
   8  -2   1        15.8        18.4      9.8 <
  -9  -1   1        35.8         8.4     11.5 o
  -8  -1   1        13.4         1.9      9.1 <
  -7  -1   1       132.4       120.6     14.1 o
  -6  -1   1       271.2       336.4     12.8 o
  -5  -1   1        -1.4         3.5      4.6 <
  -4  -1   1       417.5       468.1     14.5 o
  -3  -1   1        46.6        61.9      4.4 o
  -1  -1   1      3293.4      3635.6     69.7 o
   0  -1   1      1007.2       798.9     22.4 o
   1  -1   1     39619.6     38440.1    819.1 o
   2  -1   1     15130.8     14692.9    314.5 o
   3  -1   1      1277.8      1250.2     31.2 o
   4  -1   1         7.1        14.5      4.5 <
   5  -1   1      1962.6      1890.0     52.3 o
   6  -1   1        12.7         0.6      6.4 <
   7  -1   1        50.9        77.1     10.4 o
   8  -1   1        77.6        63.2     12.7 o
   9  -1   1        72.6        74.0     19.3 o
  -9   0   1        40.4         0.1     12.0 o
  -8   0   1       254.9       303.9     20.3 o
  -7   0   1         6.3         1.2      8.1 <
  -6   0   1        43.1        34.0      9.0 o
  -5   0   1       259.8       221.1     11.4 o
  -4   0   1       505.0       501.2     16.1 o
  -3   0   1      4925.9      5099.0    105.9 o
  -2   0   1     36242.8     35082.3    747.3 o
  -1   0   1      6322.6      5870.0    132.0 o
   0   0   1     18812.1     26986.8    439.0 o
   1   0   1      1058.2      1126.8     23.6 o
   2   0   1         5.2        11.3      2.8 <
   3   0   1      2965.4      2984.0     65.9 o
   4   0   1        21.8         8.1      4.6 o
   5   0   1       564.2       610.1     18.6 o
   6   0   1       137.4       147.4     11.0 o
   7   0   1        46.9        28.6      9.8 o
   8   0   1        12.2         6.9      9.0 <
   9   0   1         7.5         2.1     11.4 <
  -8   1   1        15.7        15.1      9.7 <
  -7   1   1       199.1       269.2     17.5 o
  -6   1   1      1918.9      1890.5     60.5 o
  -5   1   1        81.2        52.3      6.8 o
  -4   1   1      4881.6      4818.4    106.7 o
  -3   1   1      4944.8      4685.8    106.4 o
  -2   1   1     19301.4     18207.1    399.6 o
  -1   1   1     33362.2     32225.9    688.1 o
   0   1   1     11696.2     11763.7    242.4 o
   1   1   1       781.9       783.0     18.1 o
   2   1   1      4205.0      3752.6     90.0 o
   3   1   1        10.7        12.1      3.3 o
   4   1   1       408.1       436.6     14.3 o
   5   1   1        90.7        79.1      7.2 o
   6   1   1       332.7       277.8     16.7 o
   7   1   1         9.6         5.3      7.5 <
   8   1   1       114.2        87.4     14.2 o
   9   1   1        31.8         3.6     12.2 <
  -8   2   1       143.4       175.3     16.9 o
  -7   2   1       122.4       117.3     14.6 o
  -6   2   1        78.1        39.9     11.4 o
  -5   2   1      3696.3      3561.5     88.5 o
  -4   2   1      2794.1      2726.8     64.1 o
  -3   2   1      3126.5      3139.1     69.5 o
  -2   2   1      7072.8      6943.0    149.2 o
  -1   2   1      1123.4      1137.7     26.0 o
   0   2   1     39737.1     37101.8    819.0 o
   1   2   1      3290.4      3369.5     70.4 o
   2   2   1       780.6       889.4     19.9 o
   3   2   1      2440.5      2365.9     55.6 o
   4   2   1        39.3        75.3      5.6 o
   5   2   1      1009.5       980.0     28.8 o
   6   2   1       334.7       327.9     14.6 o
   7   2   1       177.4       136.7     13.3 o
   8   2   1        29.9         6.2     10.1 <
   9   2   1         7.2        15.8     16.0 <
  -8   3   1         2.3         5.4     10.7 <
  -7   3   1        66.3       103.3     11.8 o
  -6   3   1        56.2        58.6     10.6 o
  -5   3   1       613.3       615.2     28.5 o
  -4   3   1        16.5        17.7      4.4 o
  -3   3   1      4458.8      4120.4     97.6 o
  -2   3   1      4634.6      4624.7    100.1 o
  -1   3   1         7.3         2.3      3.3 <
   0   3   1      1217.1      1166.0     28.5 o
   1   3   1      1054.8      1099.6     25.4 o
   2   3   1       232.0       187.9      8.8 o
   3   3   1       357.3       332.4     12.5 o
   4   3   1       569.8       729.2     18.4 o
   5   3   1       111.7        89.8      7.3 o
   6   3   1       210.6       169.6     10.6 o
   7   3   1        22.7        11.9      7.3 o
   8   3   1        10.0         0.2     12.9 <
   9   3   1       100.1        93.1     19.7 o
  -8   4   1        29.3         5.3     11.9 <
  -7   4   1        37.2        26.3     10.3 o
  -6   4   1        83.7        65.6     11.8 o
  -5   4   1         6.3         7.1      7.3 <
  -4   4   1        13.0         6.7      4.6 <
  -3   4   1        95.5        44.2      6.8 o
  -2   4   1       145.0       123.3      7.7 o
  -1   4   1        89.8        66.9      6.1 o
   0   4   1      2321.1      2477.8     52.4 o
   1   4   1      2896.2      2870.7     64.2 o
   2   4   1       556.2       611.1     16.5 o
   3   4   1        20.1        16.2      4.4 o
   4   4   1      1789.3      1987.7     44.6 o
   5   4   1       182.1       182.1     10.3 o
   6   4   1       190.2       151.3     11.0 o
   7   4   1        17.7         2.5      6.7 <
   8   4   1        37.2        13.5     15.1 <
  -7   5   1        31.3         1.6     10.4 o
  -6   5   1        48.2        43.3     10.9 o
  -5   5   1        42.8        41.7      9.7 o
  -4   5   1        60.5        31.1      7.6 o
  -3   5   1      7038.3      7144.0    156.5 o
  -2   5   1      2334.7      2582.9     55.0 o
  -1   5   1      4577.2      4778.1    100.4 o
   0   5   1      1406.7      1354.3     34.8 o
   1   5   1       368.0       376.5     13.0 o
   2   5   1       704.6       683.4     20.4 o
   3   5   1        25.9        12.5      4.9 o
   4   5   1       341.4       288.5     13.9 o
   5   5   1       943.2       959.4     28.5 o
   6   5   1        16.3        11.6      6.6 <
   7   5   1        34.8         0.3     10.1 o
  -7   6   1        25.6        31.0     11.8 <
  -6   6   1       181.4       204.0     17.8 o
  -5   6   1        30.3        21.5      9.1 o
  -4   6   1       609.9       642.1     29.2 o
  -3   6   1      1003.2      1053.7     29.1 o
  -2   6   1        44.4        28.4      6.2 o
  -1   6   1       328.8       402.9     13.3 o
   0   6   1       430.5       486.9     15.3 o
   1   6   1       241.4       258.3     10.7 o
   2   6   1       369.3       409.4     14.1 o
   3   6   1      1364.1      1356.0     36.1 o
   4   6   1        51.2        56.2     10.4 o
   5   6   1       164.8       211.0     16.1 o
   6   6   1       951.2      1080.3     42.0 o
   7   6   1        25.0         0.1     10.8 <
   8   6   1        16.8         2.1     15.9 <
  -6   7   1       138.4        99.0     16.3 o
  -5   7   1       105.2        62.9     13.9 o
  -4   7   1       512.5       498.4     27.7 o
  -3   7   1       567.3       540.4     23.0 o
  -2   7   1      2387.9      2392.8     58.7 o
  -1   7   1      1960.9      2144.5     49.1 o
   0   7   1      5516.5      5643.0    122.0 o
   1   7   1        60.4        29.2      8.0 o
   2   7   1       530.6       532.1     21.4 o
   3   7   1      1231.7      1273.5     46.1 o
   4   7   1        52.2        55.1     11.1 o
   5   7   1        92.7       104.9     13.3 o
   6   7   1       325.5       390.6     24.0 o
   7   7   1        61.1        34.3     13.7 o
   8   7   1        43.4        41.7     13.9 o
  -6   8   1        95.3        57.0     21.5 o
  -5   8   1       141.3        92.5     15.6 o
  -4   8   1        19.0         0.4      9.3 <
  -3   8   1       183.9       178.3     13.5 o
  -2   8   1       367.0       366.5     16.1 o
  -1   8   1      3218.2      3215.0     81.3 o
   0   8   1      2504.3      2630.6     66.1 o
   1   8   1       139.9       139.2     15.3 o
   2   8   1      2025.7      2012.4     65.8 o
   3   8   1        63.3        79.5     11.6 o
   4   8   1       296.8       264.3     22.6 o
   5   8   1        13.3        13.9      9.3 <
   6   8   1        31.8         5.5     11.7 <
   7   8   1        75.1        33.5     13.7 o
  -5   9   1       127.2       117.1     26.0 o
  -4   9   1        28.3         4.8     15.1 <
  -3   9   1       138.9        99.2     23.4 o
  -2   9   1       558.8       522.9     30.0 o
  -1   9   1       531.4       532.8     28.5 o
   0   9   1      3119.0      3097.2     90.5 o
   1   9   1        34.3        19.4     11.1 o
   2   9   1      5168.2      5074.7    138.2 o
   3   9   1      2774.4      2586.4     87.5 o
   4   9   1       297.3       299.6     24.5 o
   5   9   1       168.6       223.6     19.8 o
   6   9   1        16.8        12.9     12.5 <
  -4  10   1       334.9       193.2     37.4 o
  -2  10   1       142.4        90.7     23.1 o
  -1  10   1        44.7        40.3     11.0 o
   0  10   1       199.5       101.4     18.6 o
   1  10   1       208.2       222.2     19.9 o
   2  10   1       137.6        91.0     16.9 o
   3  10   1       384.3       327.8     28.2 o
   4  10   1        78.5        35.0     16.1 o
   5  10   1       703.7       685.8     40.9 o
  -1  11   1       625.1       352.8     49.9 o
   0  11   1        52.3        44.1     12.9 o
   1  11   1        80.8        37.8     14.6 o
   2  11   1        48.1        17.5     13.0 o
   3  11   1        47.3         9.5     13.5 o
  -2 -11   2        77.8         0.7     22.5 o
  -1 -11   2        68.6        35.9     14.1 o
   0 -11   2         8.2         0.4     13.6 <
  -4 -10   2       113.9        63.6     17.4 o
  -3 -10   2        47.4        15.6     12.0 o
  -2 -10   2       144.9       150.1     16.8 o
  -1 -10   2        34.3        14.7     10.6 o
   0 -10   2        20.3         0.6      9.5 <
   1 -10   2         5.5         0.8      9.4 <
   2 -10   2        30.4        21.0     10.6 <
   3 -10   2        76.2        60.9     14.4 o
  -6  -9   2        81.7        73.7     15.9 o
  -5  -9   2         2.3         1.1     11.2 <
  -4  -9   2       527.3       473.6     32.2 o
  -3  -9   2         3.6         0.9      9.3 <
  -2  -9   2       524.7       558.4     30.1 o
  -1  -9   2      1097.7      1067.0     38.1 o
   0  -9   2       262.7       279.5     16.3 o
   1  -9   2        22.1         8.9      9.5 <
   2  -9   2        15.0         5.7      9.2 <
   3  -9   2       107.8        51.9     14.3 o
   4  -9   2        47.2        20.1     11.6 o
  -7  -8   2        12.6         0.2     11.0 <
  -6  -8   2        20.1         0.0     10.9 <
  -5  -8   2        31.0         0.8     10.0 o
  -4  -8   2       270.5       199.1     21.5 o
  -3  -8   2       150.8       167.9     12.9 o
  -2  -8   2        89.3        89.8     10.4 o
  -1  -8   2      1355.6      1261.3     48.8 o
   0  -8   2       214.9       237.7     14.2 o
   1  -8   2        36.4        41.5      8.0 o
   2  -8   2       203.3       249.5     18.0 o
   3  -8   2        57.2       113.4     11.9 o
   4  -8   2        33.5        42.1     10.9 o
   5  -8   2        48.4         8.3     17.8 <
  -8  -7   2        45.5         1.2     19.0 <
  -7  -7   2        26.6         2.8     11.1 <
  -6  -7   2        46.8         5.7     10.1 o
  -5  -7   2        19.5        12.4      9.1 <
  -4  -7   2        59.1        48.7      9.0 o
  -3  -7   2       525.7       528.5     22.8 o
  -2  -7   2        91.0       166.2      9.9 o
  -1  -7   2       285.6       263.7     15.6 o
   0  -7   2       210.7       223.9     13.1 o
   1  -7   2        81.8        99.4      9.3 o
   2  -7   2        18.2        44.7      8.7 <
   3  -7   2      2827.8      3201.2     73.4 o
   4  -7   2       392.7       395.1     20.0 o
   5  -7   2       371.7       407.1     24.3 o
   6  -7   2        71.3        33.7     13.9 o
  -8  -6   2        75.0        39.9     19.1 o
  -7  -6   2         1.1        13.1     18.1 <
  -6  -6   2         9.0         0.3      8.0 <
  -5  -6   2        -3.3         0.0      7.1 <
  -4  -6   2        93.2        64.2     10.3 o
  -3  -6   2       149.2       118.5     10.8 o
  -2  -6   2        26.4        25.9      7.0 o
  -1  -6   2       400.1       375.0     17.5 o
   0  -6   2       407.1       402.1     17.4 o
   1  -6   2         7.6         4.8      4.7 <
   2  -6   2      1117.2      1240.6     30.9 o
   3  -6   2         6.5         6.5      5.8 <
   4  -6   2       959.6       938.6     33.1 o
   5  -6   2        91.0       127.3     10.6 o
   6  -6   2       107.3       125.7     14.4 o
   7  -6   2        36.3         1.0     15.0 <
  -8  -5   2       -25.0         1.2     17.5 <
  -7  -5   2        44.9        18.1     12.5 o
  -6  -5   2        48.7        29.9      8.7 o
  -5  -5   2         1.4        10.5      6.6 <
  -4  -5   2         8.5         9.9      5.9 <
  -3  -5   2       530.9       632.5     20.5 o
  -2  -5   2      4019.5      4097.2     94.1 o
  -1  -5   2      5575.4      5155.7    125.4 o
   0  -5   2      2602.0      2237.0     59.7 o
   1  -5   2      2650.4      2268.7     61.0 o
   2  -5   2       513.3       516.0     17.0 o
   3  -5   2        89.0        85.8      8.9 o
   4  -5   2       661.0       698.7     25.2 o
   5  -5   2        85.7        94.2      9.8 o
   6  -5   2        19.3        12.9      8.8 <
   7  -5   2       292.3       251.6     24.0 o
  -8  -4   2        24.1         8.0     14.9 <
  -7  -4   2        14.8         0.4     10.0 <
  -6  -4   2       518.5       604.5     22.6 o
  -5  -4   2       220.5       292.9     13.5 o
  -4  -4   2       139.1       100.3      8.8 o
  -3  -4   2        35.2        72.4      5.2 o
  -2  -4   2       324.8       418.0     14.0 o
  -1  -4   2      6073.5      5634.6    134.1 o
   0  -4   2      8689.0      8437.1    183.4 o
   1  -4   2      6345.1      5263.8    135.8 o
   2  -4   2      3075.7      2935.2     69.3 o
   3  -4   2       138.8       151.9      9.7 o
   4  -4   2      1730.1      1732.7     48.0 o
   5  -4   2        23.2        17.3      6.8 o
   6  -4   2        11.6         0.0      8.2 <
   7  -4   2       270.1       202.0     22.5 o
  -9  -3   2        39.5         4.8     18.6 <
  -8  -3   2         6.9         0.8     14.3 <
  -7  -3   2       112.9        72.3     11.0 o
  -6  -3   2       591.7       621.8     24.0 o
  -5  -3   2       368.4       358.1     14.8 o
  -4  -3   2       860.2       912.6     24.7 o
  -3  -3   2     18375.4     18231.8    383.1 o
  -2  -3   2       863.5       748.0     22.4 o
  -1  -3   2       325.0       359.4     12.5 o
   0  -3   2      3845.0      4041.5     82.9 o
   1  -3   2        24.7        34.5      3.9 o
   2  -3   2     27623.2     24234.6    572.1 o
   3  -3   2       725.6       760.4     20.5 o
   4  -3   2       662.7       675.2     23.6 o
   5  -3   2       106.2       121.4     10.0 o
   6  -3   2         7.1         2.6      6.7 <
   7  -3   2         6.9         6.3      9.5 <
   8  -3   2        23.8         2.5     11.3 <
  -9  -2   2        49.5        16.7     18.9 <
  -8  -2   2        23.1        25.2      9.5 <
  -7  -2   2        12.2         1.1      7.3 <
  -6  -2   2       127.9       108.4     10.8 o
  -5  -2   2        22.3        23.9      5.8 o
  -4  -2   2     80519.5     79155.2   1658.9 o
  -3  -2   2       841.8      1015.8     22.4 o
  -2  -2   2        65.3        59.0      4.9 o
  -1  -2   2     54735.7     53588.8   1137.7 o
   0  -2   2     27288.2     26737.9    563.5 o
   1  -2   2      7184.8      6232.5    151.0 o
   2  -2   2      1430.5      1108.9     36.6 o
   3  -2   2     11619.5     10229.7    249.9 o
   4  -2   2      1151.4      1252.8     34.4 o
   5  -2   2       230.9       238.0     13.4 o
   6  -2   2       131.3       150.1     11.2 o
   7  -2   2       641.9       666.7     33.0 o
   8  -2   2       154.4       154.7     17.5 o
  -9  -1   2        29.1         2.9     12.0 <
  -8  -1   2         4.6         0.0      9.1 <
  -7  -1   2        26.6        24.4      8.7 o
  -6  -1   2       113.0        91.5      9.7 o
  -5  -1   2       286.0       326.2     12.4 o
  -4  -1   2     14331.7     14590.3    301.0 o
  -3  -1   2      1768.6      1959.0     41.4 o
  -2  -1   2     60946.5     55458.0   1254.7 o
  -1  -1   2      2909.0      2960.8     62.2 o
   0  -1   2       271.3       346.7      7.7 o
   1  -1   2     22664.6     22309.9    468.7 o
   2  -1   2       772.9       752.3     21.8 o
   3  -1   2      7558.5      7396.1    165.1 o
   4  -1   2      5571.3      5826.6    121.2 o
   5  -1   2        20.1        29.8      6.1 o
   6  -1   2        25.8         9.5      6.4 o
   7  -1   2        89.2        59.2     12.5 o
   8  -1   2        46.0        70.4     11.4 o
   9  -1   2        68.2        20.2     19.3 o
  -9   0   2        78.1        73.2     13.8 o
  -8   0   2       283.6       268.9     21.6 o
  -7   0   2         9.4         1.6      8.3 <
  -6   0   2       486.6       437.7     20.6 o
  -5   0   2       900.8      1026.7     25.8 o
  -4   0   2      2271.1      2319.1     53.0 o
  -3   0   2     15691.8     14361.4    327.0 o
  -2   0   2      5135.8      4698.9    108.9 o
  -1   0   2       936.1       984.0     22.0 o
   0   0   2      8208.3      8140.3    170.4 o
   1   0   2       227.9       232.8      6.9 o
   2   0   2      3032.7      2935.0     67.0 o
   3   0   2      1560.5      1657.1     37.0 o
   4   0   2      1351.1      1293.8     34.2 o
   5   0   2       396.8       428.5     17.8 o
   6   0   2       163.6       185.1     12.0 o
   7   0   2        17.7         4.8      7.0 <
   8   0   2        49.7        27.2     10.9 o
   9   0   2        37.8         9.5     12.2 o
  -8   1   2        23.9        35.5      9.9 <
  -7   1   2       338.3       308.4     22.3 o
  -6   1   2       240.1       248.7     17.9 o
  -5   1   2       334.9       289.3     15.5 o
  -4   1   2       215.3       258.6      9.7 o
  -3   1   2       200.4       219.2      8.2 o
  -2   1   2     10690.8     10606.1    223.1 o
  -1   1   2      1136.0      1179.0     25.7 o
   0   1   2      6099.2      6221.9    127.3 o
   1   1   2     55844.6     53490.6   1151.8 o
   2   1   2        38.7        14.8      3.6 o
   3   1   2      7658.4      7128.9    162.5 o
   4   1   2      5937.5      5775.5    128.8 o
   5   1   2      1205.9      1204.1     32.8 o
   6   1   2       116.5        97.3     10.5 o
   7   1   2        11.0         0.5      6.5 <
   8   1   2        31.5        16.4     10.5 <
   9   1   2        31.8         3.4     11.8 <
  -8   2   2         4.2         0.6      9.7 <
  -7   2   2       239.5       185.7     19.3 o
  -6   2   2        72.3       112.7     11.0 o
  -5   2   2      2419.0      2466.4     61.9 o
  -4   2   2      1420.1      1373.8     35.7 o
  -3   2   2       259.8       265.7      9.8 o
  -2   2   2        67.5        43.6      4.6 o
  -1   2   2      8622.4      8683.2    180.2 o
   0   2   2        48.0        43.9      4.6 o
   1   2   2     11492.2     10932.2    242.9 o
   2   2   2      1272.7      1307.3     30.2 o
   3   2   2        23.8        28.2      4.3 o
   4   2   2      2511.0      2516.8     58.8 o
   5   2   2        38.3        24.9      5.8 o
   6   2   2        24.3         1.5      7.2 o
   7   2   2       396.3       422.3     20.0 o
   8   2   2        34.0        11.4     11.2 o
   9   2   2        63.8        54.8     19.2 o
  -8   3   2        46.3        32.5     12.3 o
  -7   3   2        23.0        12.3      9.3 <
  -6   3   2         5.2         2.0      6.8 <
  -5   3   2       103.8       120.6     11.8 o
  -4   3   2        10.4         0.6      4.1 <
  -3   3   2        10.3         4.7      4.0 <
  -2   3   2      1904.3      2215.9     44.1 o
  -1   3   2      2830.2      2630.1     62.4 o
   0   3   2       748.3       840.3     19.1 o
   1   3   2      1334.6      1237.2     31.2 o
   2   3   2     12991.7     12827.0    271.4 o
   3   3   2         3.0         2.3      4.0 <
   4   3   2       389.8       457.1     14.5 o
   5   3   2        25.3         5.1      5.2 o
   6   3   2       124.2        70.6      9.2 o
   7   3   2       162.2       177.1     12.8 o
   8   3   2       572.5       550.2     43.4 o
   9   3   2       123.4       173.3     23.4 o
  -7   4   2        26.8        25.0      9.7 <
  -6   4   2       312.1       238.7     21.9 o
  -5   4   2      1731.1      1716.8     56.9 o
  -4   4   2       256.0       280.5     11.5 o
  -3   4   2      3245.6      3406.7     73.7 o
  -2   4   2        26.8        12.2      4.6 o
  -1   4   2       714.2       770.5     19.7 o
   0   4   2       524.4       450.9     15.4 o
   1   4   2       169.9       211.1      7.7 o
   2   4   2      1302.2      1321.0     32.2 o
   3   4   2      4908.0      4623.0    107.4 o
   4   4   2       240.8       172.6     11.2 o
   5   4   2        65.7        64.9      6.6 o
   6   4   2       130.1       155.6     11.1 o
   7   4   2        25.9        36.1     10.0 <
   8   4   2       177.7       164.6     18.9 o
  -7   5   2         9.8         2.9      9.7 <
  -6   5   2        34.0        27.8     10.6 o
  -5   5   2       257.0       170.2     18.7 o
  -4   5   2       394.3       398.8     22.1 o
  -3   5   2        19.3        13.5      4.9 o
  -2   5   2      1008.5      1078.5     27.6 o
  -1   5   2        36.7        53.0      5.4 o
   0   5   2      2437.0      2382.1     56.1 o
   1   5   2      5585.1      5518.4    120.8 o
   2   5   2      3313.9      3257.3     74.7 o
   3   5   2      1012.5      1189.1     27.8 o
   4   5   2      2039.4      2104.9     54.9 o
   5   5   2        41.9        27.4      7.4 o
   6   5   2        47.5        16.1      8.3 o
   7   5   2        18.5         0.1      7.3 <
   8   5   2        48.6         2.2     20.0 <
  -7   6   2        27.5        17.6     11.9 <
  -6   6   2       167.5       171.1     17.4 o
  -5   6   2       165.3       144.9     16.3 o
  -4   6   2      2275.5      2260.4     69.0 o
  -3   6   2       621.4       607.0     23.5 o
  -2   6   2      4814.1      5095.4    107.4 o
  -1   6   2       131.2       156.9      8.7 o
   0   6   2      1610.5      1673.2     40.3 o
   1   6   2      2864.9      2867.5     66.1 o
   2   6   2        10.9         9.1      4.7 <
   3   6   2       312.8       256.9     15.7 o
   4   6   2      3726.7      3879.4     91.7 o
   5   6   2       445.9       384.1     26.2 o
   6   6   2       463.0       448.8     28.1 o
   7   6   2        29.4        38.4     10.8 <
   8   6   2        44.5        11.4     18.2 <
  -6   7   2        15.6         0.1     11.2 <
  -5   7   2        53.8        33.8     11.3 o
  -4   7   2       318.3       274.0     21.5 o
  -3   7   2      3955.8      4098.8     96.4 o
  -2   7   2      3169.6      3156.3     75.0 o
  -1   7   2      1616.0      1690.7     44.9 o
   0   7   2      1189.3      1221.2     32.7 o
   1   7   2       537.0       619.6     21.2 o
   2   7   2       683.0       670.0     31.1 o
   3   7   2        -4.2         9.6      8.0 <
   4   7   2        17.7        15.9      8.9 <
   5   7   2       105.2       104.9     14.2 o
   6   7   2        66.3        57.9     13.1 o
   7   7   2       111.6        73.3     16.2 o
   8   7   2        18.4         9.7     18.3 <
  -5   8   2       157.1       126.7     16.6 o
  -4   8   2       181.8       161.8     17.3 o
  -3   8   2       483.5       504.3     26.3 o
  -2   8   2      4376.9      4236.4    101.3 o
  -1   8   2       887.6       755.8     27.8 o
   0   8   2     12351.8     12216.8    284.3 o
   1   8   2      3792.7      3903.6    103.9 o
   2   8   2      1590.6      1630.4     56.1 o
   3   8   2       684.9       740.8     34.1 o
   4   8   2        58.9        36.3     12.3 o
   5   8   2        45.2        43.9     11.9 o
   6   8   2        -2.2         3.1     10.0 <
   7   8   2        -1.8        10.5     10.9 <
  -5   9   2       211.4        98.2     20.1 o
  -4   9   2        59.8        47.9     16.7 o
  -3   9   2         2.8        30.2     12.8 <
  -2   9   2        28.0         0.4     14.8 <
  -1   9   2       366.0       353.3     23.3 o
   0   9   2       154.9       156.4     16.6 o
   1   9   2      1187.1      1187.3     47.2 o
   2   9   2       143.1       168.3     17.2 o
   3   9   2      3320.0      3244.1    100.2 o
   4   9   2       119.4       141.1     17.0 o
   5   9   2        -5.2         6.9     10.8 <
   6   9   2         1.0         0.0     11.6 <
  -1  10   2       203.6       139.5     18.6 o
   0  10   2        17.5         4.2     10.8 <
   1  10   2        29.1        10.6     11.4 <
   2  10   2        48.1        45.8     12.8 o
   3  10   2       100.4        85.8     16.0 o
   4  10   2        66.5        77.6     14.3 o
   5  10   2        56.9        27.6     14.9 o
  -1  11   2       232.6       156.9     30.4 o
   0  11   2        67.2        47.2     14.8 o
   1  11   2        12.8         3.3     11.8 <
   2  11   2        19.2         3.0     13.8 <
   3  11   2        87.0        37.0     17.6 o
  -2 -11   3        42.8         7.6     19.1 <
  -1 -11   3        33.2         0.3     16.0 <
  -4 -10   3       109.6        98.3     16.3 o
  -3 -10   3       280.3       211.2     24.0 o
  -2 -10   3       177.7       156.0     18.9 o
  -1 -10   3        19.3        12.4      9.8 <
   0 -10   3        52.5        30.4     11.7 o
   1 -10   3        74.9        27.1     12.9 o
   2 -10   3        10.1         2.0      9.6 <
   3 -10   3       401.9       336.0     28.7 o
  -6  -9   3       122.5        72.3     24.1 o
  -5  -9   3        55.0        25.0     13.1 o
  -4  -9   3        19.3        23.8     11.3 <
  -3  -9   3       248.9       212.1     21.2 o
  -2  -9   3        24.8        29.7      8.7 <
  -1  -9   3        20.3         5.3      7.9 <
   0  -9   3        42.2        29.5      8.7 o
   1  -9   3        15.8        58.2     10.1 <
   2  -9   3        37.6        28.3     10.5 o
   3  -9   3        34.3        30.2     10.3 o
   4  -9   3        26.3        19.6     11.0 <
  -6  -8   3        21.2        12.1     10.0 <
  -5  -8   3        44.2        51.0     11.0 o
  -4  -8   3        19.1        22.3      8.7 <
  -3  -8   3        80.1        52.3     10.6 o
  -2  -8   3       163.6       143.2     13.1 o
  -1  -8   3        16.0         1.1      7.9 <
   0  -8   3       314.8       338.2     17.2 o
   1  -8   3      2631.0      3074.9     79.4 o
   2  -8   3       195.6       173.1     17.8 o
   3  -8   3       449.5       471.3     27.7 o
   4  -8   3       206.2       119.3     19.3 o
   5  -8   3       141.5       119.1     25.3 o
  -7  -7   3        15.5         0.0     14.5 <
  -6  -7   3        10.9         5.5     11.4 <
  -5  -7   3        14.2        25.5      8.8 <
  -4  -7   3        13.0         1.9      6.5 <
  -3  -7   3       268.4       246.2     16.1 o
  -2  -7   3        33.2        40.4      7.9 o
  -1  -7   3        63.2        20.8      8.6 o
   0  -7   3       885.7      1012.6     30.2 o
   1  -7   3       174.5       121.7     12.2 o
   2  -7   3       973.1       993.8     39.4 o
   3  -7   3       202.1       268.5     17.9 o
   4  -7   3       418.2       498.2     26.4 o
   5  -7   3        17.0         5.1      7.2 <
   6  -7   3       221.5       220.4     20.6 o
  -8  -6   3        41.5        11.4     24.2 <
  -7  -6   3        12.8         5.3     18.8 <
  -6  -6   3        32.8        27.2      9.8 o
  -5  -6   3       257.5       261.6     16.3 o
  -4  -6   3       313.0       345.9     17.2 o
  -3  -6   3       955.9      1057.6     32.0 o
  -2  -6   3       266.0       235.6     14.8 o
  -1  -6   3       811.2       806.0     27.3 o
   0  -6   3       136.9       138.3     10.8 o
   1  -6   3       288.4       241.9     14.7 o
   2  -6   3       522.3       478.4     20.8 o
   3  -6   3        15.5         1.3      6.3 <
   4  -6   3        30.7        36.6      7.3 o
   5  -6   3       625.0       714.8     27.1 o
   6  -6   3       133.8        87.2     15.5 o
   7  -6   3        40.9         8.1     13.6 o
  -8  -5   3        47.3        72.9     15.8 <
  -7  -5   3       100.3       108.6     15.3 o
  -6  -5   3        48.1        20.0      9.0 o
  -5  -5   3        99.4        81.4     10.4 o
  -4  -5   3        53.4         6.8      8.4 o
  -3  -5   3      1821.0      1549.5     49.3 o
  -2  -5   3      2028.7      2003.9     52.9 o
  -1  -5   3      7237.0      6637.4    160.7 o
   0  -5   3        80.6        70.7      6.8 o
   1  -5   3         0.2         0.3      4.3 <
   2  -5   3      2138.3      2004.3     51.3 o
   3  -5   3       109.3       111.1      9.7 o
   4  -5   3        15.2         7.6      6.1 <
   5  -5   3       452.0       419.5     21.6 o
   6  -5   3        43.5        44.8      8.5 o
   7  -5   3        50.3        43.4     12.8 o
  -9  -4   3        37.8         9.2     20.9 <
  -8  -4   3       140.5       117.8     17.0 o
  -7  -4   3        80.2        58.1     13.8 o
  -6  -4   3       358.9       336.7     18.9 o
  -5  -4   3      1576.6      1751.3     45.5 o
  -4  -4   3       301.5       249.8     15.3 o
  -3  -4   3       143.4       189.4      8.0 o
  -2  -4   3      6974.5      6884.9    154.0 o
  -1  -4   3       221.7       218.8     11.4 o
   0  -4   3     15993.8     14131.9    333.6 o
   1  -4   3      1731.9      1624.0     41.3 o
   2  -4   3      3591.3      3421.5     80.2 o
   3  -4   3       561.6       582.6     21.1 o
   4  -4   3       240.7       257.7     13.9 o
   5  -4   3        96.9        92.6     10.0 o
   6  -4   3       189.6       140.6     14.1 o
   7  -4   3        69.1        88.3     13.4 o
  -9  -3   3        49.2         0.8     17.3 <
  -8  -3   3        36.8         1.4     16.6 <
  -7  -3   3        29.3        12.4     11.1 <
  -6  -3   3      7998.8      9108.3    179.3 o
  -5  -3   3      1064.1      1230.9     30.3 o
  -4  -3   3       105.5       117.5      7.9 o
  -3  -3   3      5694.1      5648.5    123.1 o
  -2  -3   3      9667.8      9733.4    203.6 o
  -1  -3   3      7365.7      6630.8    159.8 o
   0  -3   3       868.2       600.5     22.1 o
   1  -3   3     17299.7     15677.4    360.0 o
   2  -3   3     12882.0     12499.2    270.1 o
   3  -3   3      2829.5      2754.8     69.3 o
   4  -3   3        27.0        36.9      5.9 o
   5  -3   3      1954.3      1892.5     54.4 o
   6  -3   3       579.1       593.8     25.0 o
   7  -3   3       126.4        98.7     15.7 o
   8  -3   3        61.3        63.4     14.1 o
  -9  -2   3        25.1         0.8     18.3 <
  -8  -2   3        28.3        25.7     10.4 <
  -7  -2   3        76.6        47.3      9.7 o
  -6  -2   3      2584.8      2934.1     67.2 o
  -5  -2   3       287.0       314.7     12.8 o
  -4  -2   3     20915.6     19910.6    432.8 o
  -3  -2   3      3532.8      4219.0     78.2 o
  -2  -2   3        65.0        95.2      4.9 o
  -1  -2   3      7880.5      8121.2    165.4 o
   0  -2   3       872.0       847.0     21.3 o
   1  -2   3      9188.5      9158.8    192.6 o
   2  -2   3     25657.0     23318.4    539.0 o
   3  -2   3       518.0       531.7     18.9 o
   4  -2   3      1320.6      1402.3     38.3 o
   5  -2   3        16.5         4.0      6.6 <
   6  -2   3        18.6        22.6      7.2 <
   7  -2   3        78.2        65.6     10.3 o
   8  -2   3       227.4       262.9     21.6 o
  -9  -1   3        33.8         1.4     11.7 <
  -8  -1   3        18.8         8.7      9.5 <
  -7  -1   3        94.4        97.6     10.6 o
  -6  -1   3       192.4       244.5     12.9 o
  -5  -1   3      3754.9      3789.5     89.3 o
  -4  -1   3      3307.3      3046.4     74.7 o
  -3  -1   3       140.5       192.4      7.5 o
  -2  -1   3       999.1      1016.2     24.3 o
  -1  -1   3      6906.6      6700.5    144.8 o
   0  -1   3      9774.9      9095.7    203.5 o
   1  -1   3      1506.3      1651.9     34.2 o
   2  -1   3      1855.2      1875.5     45.1 o
   3  -1   3      3148.5      3397.5     74.3 o
   4  -1   3        48.2        40.8      7.2 o
   5  -1   3        50.4        56.5      7.4 o
   6  -1   3       258.6       214.6     15.4 o
   7  -1   3       121.4        66.5     12.1 o
   8  -1   3       560.7       436.6     31.8 o
   9  -1   3       376.7       372.1     38.4 o
  -9   0   3        67.2        38.9     17.4 o
  -8   0   3        11.6         1.0     10.2 <
  -7   0   3        17.0         1.0      8.8 <
  -6   0   3        30.1        13.0      6.9 o
  -5   0   3        30.4        46.1      6.1 o
  -4   0   3       243.3       275.2     10.4 o
  -3   0   3       503.6       609.5     14.9 o
  -2   0   3       989.9      1122.6     23.9 o
  -1   0   3     97616.2    101640.1   2011.8 o
   0   0   3      4171.4      3619.6     88.1 o
   1   0   3     11256.0     10139.8    234.2 o
   2   0   3     25791.4     24860.3    533.5 o
   3   0   3      4067.4      4052.4     88.9 o
   4   0   3        23.5        11.7      4.8 o
   5   0   3        17.8        13.1      6.1 <
   6   0   3        38.1        37.1      7.3 o
   7   0   3        14.1         3.7      6.8 <
   8   0   3         6.2         6.8      9.3 <
   9   0   3        69.8        15.7     17.8 o
  -8   1   3        85.9        99.8     13.8 o
  -7   1   3       772.5       759.0     35.6 o
  -6   1   3       271.4       202.8     15.1 o
  -5   1   3        67.8        54.3      7.7 o
  -4   1   3       267.6       308.2     10.7 o
  -3   1   3      2625.2      2874.3     58.9 o
  -2   1   3      2678.4      2454.2     61.4 o
  -1   1   3     17229.8     16978.8    357.2 o
   0   1   3      8929.0      8781.3    185.9 o
   1   1   3       811.1       760.5     19.6 o
   2   1   3     13709.9     13502.6    285.5 o
   3   1   3        60.6        57.7      5.2 o
   4   1   3       534.2       512.5     17.3 o
   5   1   3      1103.7      1236.5     34.4 o
   6   1   3       121.3       124.7     10.7 o
   7   1   3       430.1       410.7     21.5 o
   8   1   3        32.2        26.3     10.7 o
   9   1   3        75.7        36.0     18.8 o
  -8   2   3        12.6         1.3     10.9 <
  -7   2   3       150.6       210.9     15.6 o
  -6   2   3        11.4         7.3      7.8 <
  -5   2   3       225.2       211.5     13.2 o
  -4   2   3       853.3       859.6     26.8 o
  -3   2   3        10.0        17.2      3.5 <
  -2   2   3         9.8         1.4      3.3 <
  -1   2   3       676.3       635.5     17.4 o
   0   2   3     15365.3     14476.8    318.7 o
   1   2   3       -10.2         0.5      3.8 <
   2   2   3      1028.1       950.7     25.5 o
   3   2   3        61.1        81.2      5.3 o
   4   2   3       223.4       233.2     10.3 o
   5   2   3       245.1       230.6     11.8 o
   6   2   3      2889.6      2893.1     74.8 o
   7   2   3       683.4       781.1     28.1 o
   8   2   3       265.8       285.2     21.9 o
   9   2   3        46.5        35.7     18.5 <
  -8   3   3       101.2        45.9     15.4 o
  -7   3   3       218.5       178.3     19.1 o
  -6   3   3         7.3         0.9      8.0 <
  -5   3   3       188.5       166.2     12.4 o
  -4   3   3       310.2       320.3     14.6 o
  -3   3   3         9.0         5.8      3.9 <
  -2   3   3       490.0       458.2     14.9 o
  -1   3   3      2121.7      2271.1     48.0 o
   0   3   3      5928.9      5927.4    125.8 o
   1   3   3      2520.7      2053.1     58.9 o
   2   3   3      1974.8      2109.6     45.4 o
   3   3   3       102.2        98.3      6.6 o
   4   3   3      2367.9      2357.8     56.4 o
   5   3   3       119.6       109.9      8.5 o
   6   3   3       629.3       668.7     25.3 o
   7   3   3        63.8        79.3     11.7 o
   8   3   3       156.5       187.7     18.0 o
   9   3   3        11.9        16.1     17.5 <
  -7   4   3         8.1         0.1      8.8 <
  -6   4   3       318.0       316.4     22.2 o
  -5   4   3       212.6       278.7     16.8 o
  -4   4   3       759.2       734.3     26.0 o
  -3   4   3        98.3        88.2      7.0 o
  -2   4   3      3231.1      3100.5     72.7 o
  -1   4   3      5159.3      4848.4    111.5 o
   0   4   3     13817.0     11933.0    288.8 o
   1   4   3      8364.0      7844.4    177.0 o
   2   4   3      1036.5       814.3     26.9 o
   3   4   3      2180.7      2245.8     51.5 o
   4   4   3       849.0       783.1     25.0 o
   5   4   3        34.1        21.5      6.7 o
   6   4   3        12.1         5.2      6.2 <
   7   4   3       102.2       105.7     14.1 o
   8   4   3        73.1        89.9     13.8 o
   9   4   3        36.4         7.3     16.7 <
  -7   5   3        48.1        21.6     12.6 o
  -6   5   3       731.7       767.1     35.6 o
  -5   5   3       181.5       144.2     16.4 o
  -4   5   3      2710.7      2800.0     69.1 o
  -3   5   3       432.4       427.0     18.0 o
  -2   5   3       400.4       378.3     14.6 o
  -1   5   3      1277.8      1120.9     32.8 o
   0   5   3        64.3        75.8      5.9 o
   1   5   3       627.7       540.9     18.9 o
   2   5   3     22186.9     20789.8    462.2 o
   3   5   3      1446.1      1497.2     41.1 o
   4   5   3      2906.3      2985.7     73.6 o
   5   5   3       120.0       175.5     10.6 o
   6   5   3        73.1        30.5      9.5 o
   7   5   3        38.5        28.7     10.7 o
   8   5   3        44.9        15.2     18.6 <
  -7   6   3        22.0        16.7     17.6 <
  -6   6   3       209.3       210.6     19.4 o
  -5   6   3      1579.2      1445.6     56.5 o
  -4   6   3      1113.1      1044.7     42.4 o
  -3   6   3      2163.1      2283.6     57.3 o
  -2   6   3         3.1         6.0      5.4 <
  -1   6   3       871.8       989.3     25.3 o
   0   6   3       208.0       208.1     10.4 o
   1   6   3        17.1        11.1      5.0 o
   2   6   3       415.7       398.2     18.2 o
   3   6   3       236.6       240.8     13.9 o
   4   6   3       801.6       680.0     29.1 o
   5   6   3       304.6       229.2     17.2 o
   6   6   3        38.3        18.1     10.9 o
   7   6   3        13.9        19.4     10.8 <
   8   6   3        34.1        10.4     19.8 <
  -6   7   3        21.3         3.0     11.6 <
  -5   7   3        99.7        93.9     14.0 o
  -4   7   3      1715.8      1752.9     58.0 o
  -3   7   3       621.3       579.7     24.4 o
  -2   7   3     16862.1     16266.0    356.3 o
  -1   7   3      2023.9      2188.6     50.7 o
   0   7   3      5942.8      5840.0    135.8 o
   1   7   3      1238.0      1296.4     37.5 o
   2   7   3       239.4       199.1     14.2 o
   3   7   3       289.2       304.2     16.2 o
   4   7   3       195.5       176.6     17.7 o
   5   7   3        36.1        29.8     11.0 o
   6   7   3        62.3        52.4     13.2 o
   7   7   3       171.2       158.0     19.3 o
   8   7   3        48.2        27.8     18.3 <
  -5   8   3        15.8        10.2     11.0 <
  -4   8   3       137.9       146.4     15.6 o
  -3   8   3       136.3       103.1     14.7 o
  -2   8   3        76.0        73.6      8.6 o
  -1   8   3      1599.0      1521.3     46.3 o
   0   8   3       742.2       732.3     27.6 o
   1   8   3     10114.1      9899.0    239.0 o
   2   8   3       235.3       257.0     19.3 o
   3   8   3         6.4         4.1      8.3 <
   4   8   3        36.8        29.1     10.5 o
   5   8   3       106.8        65.7     15.2 o
   6   8   3        44.2        48.9     13.1 o
   7   8   3       105.9        53.8     17.0 o
  -5   9   3       162.4        99.2     18.5 o
  -4   9   3       250.3       227.3     20.4 o
  -3   9   3       238.1       194.6     24.6 o
  -2   9   3        25.8         0.5     12.1 <
  -1   9   3       217.6       206.7     17.9 o
   0   9   3       256.4       196.5     20.5 o
   1   9   3       386.3       354.2     25.4 o
   2   9   3       117.4       124.4     15.5 o
   3   9   3       112.3       126.5     16.6 o
   4   9   3        20.5        12.0     10.6 <
   5   9   3        26.8         6.6     11.3 <
   6   9   3        22.4        10.6     13.2 <
  -1  10   3        44.5        17.5     11.5 o
   0  10   3        21.3         0.0     10.5 <
   1  10   3        38.2        12.3     12.0 o
   2  10   3        26.5         4.2     11.8 <
   3  10   3        17.6        34.7     12.3 <
   4  10   3       183.3       203.2     20.5 o
   5  10   3       131.8        52.9     18.3 o
  -1  11   3        27.8         6.7     15.4 <
   0  11   3       104.1        67.0     16.0 o
   1  11   3        98.8        24.0     16.0 o
   2  11   3       255.4       204.3     23.4 o
   3  11   3        10.2         2.9     12.4 <
  -2 -11   4        43.0        25.8     19.3 <
  -4 -10   4        39.3        10.8     12.9 o
  -3 -10   4        41.0        48.4     11.6 o
  -2 -10   4         9.0         9.4     10.8 <
  -1 -10   4        21.3         2.3      8.3 <
   0 -10   4        22.7         2.3      9.7 <
   1 -10   4        62.0        48.7     12.6 o
   2 -10   4        41.9        17.7     12.0 o
  -6  -9   4        45.7         5.8     18.0 <
  -5  -9   4        36.4         7.3     12.3 <
  -4  -9   4        28.3        13.5     10.7 <
  -3  -9   4        19.1         7.3      8.6 <
  -2  -9   4       199.1       205.6     15.7 o
  -1  -9   4      1567.2      1638.2     49.6 o
   0  -9   4        48.9        25.1     11.0 o
   1  -9   4       331.0       342.9     23.9 o
   2  -9   4       141.1        68.0     16.0 o
   3  -9   4       222.0       196.8     20.9 o
   4  -9   4       126.6       114.0     24.0 o
  -6  -8   4         1.9         0.1      9.5 <
  -5  -8   4        99.5        95.5     11.6 o
  -4  -8   4         6.1         0.5      7.7 <
  -3  -8   4        15.9         0.7      8.2 <
  -2  -8   4       109.2       117.2     11.2 o
  -1  -8   4       108.3        74.2     11.1 o
   0  -8   4       177.7       194.4     13.4 o
   1  -8   4       356.9       412.5     23.8 o
   2  -8   4       578.2       634.8     31.0 o
   3  -8   4        73.3        14.3     12.0 o
   4  -8   4       343.1       366.2     25.0 o
   5  -8   4        11.1        11.7     13.6 <
  -7  -7   4        33.6        42.4     23.1 <
  -6  -7   4        21.8         2.4     10.0 <
  -5  -7   4       142.9       193.6     13.7 o
  -4  -7   4        76.2        81.2     10.1 o
  -3  -7   4       269.6       326.4     16.5 o
  -2  -7   4        58.4        47.0      9.0 o
  -1  -7   4       140.6       123.2     12.1 o
   0  -7   4        42.5        42.8      8.1 o
   1  -7   4        17.8        14.3      8.8 <
   2  -7   4        67.4        67.4     11.5 o
   3  -7   4       962.0      1250.6     41.4 o
   4  -7   4       295.6       288.4     22.7 o
   5  -7   4        61.7        63.6     12.6 o
  -8  -6   4        57.8         5.2     23.0 <
  -7  -6   4        20.1        17.4     13.7 <
  -6  -6   4        30.9        12.4     12.2 <
  -5  -6   4       337.3       289.9     18.8 o
  -4  -6   4       259.8       305.4     15.5 o
  -3  -6   4      2689.7      2565.6     69.9 o
  -2  -6   4       320.7       294.2     16.8 o
  -1  -6   4        67.7        52.6      8.8 o
   0  -6   4       116.5        87.9     10.4 o
   1  -6   4       123.5       111.5     10.6 o
   2  -6   4       195.0       233.2     16.8 o
   3  -6   4       300.3       289.5     16.3 o
   4  -6   4        98.7       115.0     10.5 o
   5  -6   4       164.3       126.5     13.6 o
   6  -6   4        29.6        19.8      8.8 o
   7  -6   4        44.0         0.9     15.5 <
  -8  -5   4        64.6        68.8     15.3 o
  -7  -5   4       168.5       184.9     18.5 o
  -6  -5   4        38.3        11.5     11.6 o
  -5  -5   4        15.7         5.5      7.4 <
  -4  -5   4      1451.8      1423.4     43.1 o
  -3  -5   4       126.8       114.9     10.2 o
  -2  -5   4      4551.5      4745.2    106.3 o
  -1  -5   4      1067.0      1116.5     32.3 o
   0  -5   4      5339.8      5391.4    121.6 o
   1  -5   4       104.0        86.0      7.7 o
   2  -5   4       606.4       583.1     22.4 o
   3  -5   4       274.5       209.2     15.0 o
   4  -5   4       652.3       677.5     25.8 o
   5  -5   4        86.7       106.5     10.1 o
   6  -5   4        78.4        71.2     10.5 o
   7  -5   4        72.6        50.1     12.7 o
  -8  -4   4      1062.7      1190.0     46.4 o
  -7  -4   4       320.9       316.3     23.5 o
  -6  -4   4        21.2         0.1     10.9 <
  -5  -4   4       242.9       256.9     15.1 o
  -4  -4   4       455.4       574.4     19.4 o
  -3  -4   4      1172.9      1002.1     34.7 o
  -2  -4   4        63.7        84.8      7.5 o
  -1  -4   4      8062.7      7661.1    176.5 o
   0  -4   4      8444.2      8475.6    179.2 o
   1  -4   4      7149.1      6630.0    153.1 o
   2  -4   4         9.9        22.8      4.2 <
   3  -4   4      1113.9       980.7     34.0 o
   4  -4   4       814.9       825.4     28.8 o
   5  -4   4       624.7       597.5     25.7 o
   6  -4   4       195.0       218.5     14.7 o
   7  -4   4         1.6         2.7      9.8 <
  -8  -3   4       425.8       441.4     27.3 o
  -7  -3   4        66.6        48.1     12.1 o
  -6  -3   4      3380.4      3710.8     93.4 o
  -5  -3   4       766.5       931.0     24.0 o
  -4  -3   4       227.9       219.7     10.8 o
  -3  -3   4       126.8       110.9      7.4 o
  -2  -3   4      1415.9      1493.5     34.3 o
  -1  -3   4      1948.4      2131.8     48.1 o
   0  -3   4      5757.0      5598.5    123.2 o
   1  -3   4      1758.2      1420.3     41.5 o
   2  -3   4      4067.5      3806.8     89.7 o
   3  -3   4      1652.7      1907.8     45.2 o
   4  -3   4        13.0         8.6      6.1 <
   5  -3   4        16.6         3.7      6.2 <
   6  -3   4       418.8       409.9     21.3 o
   7  -3   4       330.8       400.7     20.0 o
   8  -3   4        17.5        25.6     11.5 <
  -8  -2   4        38.2        37.4     17.5 <
  -7  -2   4       603.6       575.4     25.4 o
  -6  -2   4      1646.7      1623.8     47.6 o
  -5  -2   4        50.2        51.5      6.9 o
  -4  -2   4         8.6         1.3      5.1 <
  -3  -2   4      1573.9      1725.1     38.2 o
  -2  -2   4      7800.2      7707.1    164.9 o
  -1  -2   4       365.0       422.7     11.4 o
   0  -2   4        45.0        58.6      4.3 o
   1  -2   4      4261.1      4269.0     92.1 o
   2  -2   4       407.6       426.4     13.2 o
   3  -2   4       935.3       790.6     28.7 o
   4  -2   4       369.3       385.0     16.9 o
   5  -2   4        58.4        33.3      8.7 o
   6  -2   4      1895.1      1808.5     55.5 o
   7  -2   4      1032.1      1040.8     37.6 o
   8  -2   4       209.0       160.6     20.9 o
  -8  -1   4        13.4         3.6     10.0 <
  -7  -1   4        17.5         0.1      7.5 <
  -6  -1   4         7.4         0.7      6.6 <
  -5  -1   4        92.9        74.2      8.9 o
  -4  -1   4       227.6       234.8     10.5 o
  -3  -1   4     21427.0     21432.2    445.3 o
  -2  -1   4      8595.1      7952.2    180.8 o
  -1  -1   4      8740.5      8327.7    183.1 o
   0  -1   4     15564.9     14572.0    323.0 o
   1  -1   4      4785.4      4631.0    102.3 o
   2  -1   4       499.0       454.2     14.6 o
   3  -1   4        22.7        35.0      8.7 <
   4  -1   4        50.5        49.4      7.2 o
   5  -1   4        71.5        56.7      8.6 o
   6  -1   4        26.9         6.4      7.9 o
   7  -1   4        74.0        44.0     10.8 o
   8  -1   4        19.4         8.8      9.9 <
   9  -1   4       752.3       696.1     53.5 o
  -9   0   4        79.0       103.8     19.8 o
  -8   0   4        63.2        18.2     12.5 o
  -7   0   4         7.7         1.4      8.0 <
  -6   0   4        12.9         4.9      6.2 <
  -5   0   4       279.5       244.4     14.4 o
  -4   0   4      2028.9      2011.0     52.1 o
  -3   0   4       985.1       977.9     25.4 o
  -2   0   4      5691.9      5725.6    121.0 o
  -1   0   4       126.1       134.0      5.7 o
   0   0   4      5895.9      5911.2    124.2 o
   1   0   4       952.1      1035.6     23.2 o
   2   0   4       895.1       885.1     22.7 o
   3   0   4      1537.2      1262.9     37.2 o
   4   0   4        83.4        71.3      6.8 o
   5   0   4       713.9       726.8     26.1 o
   6   0   4        13.1        17.7      6.5 <
   7   0   4       656.8       671.5     28.1 o
   8   0   4       444.8       398.0     29.0 o
  -8   1   4        12.4         3.2     10.8 <
  -7   1   4       157.6       173.6     16.1 o
  -6   1   4        97.6        35.6      9.7 o
  -5   1   4        29.2        15.2      6.8 o
  -4   1   4       126.9       153.3      9.5 o
  -3   1   4        34.1        46.9      5.7 o
  -2   1   4      7234.3      7269.6    156.5 o
  -1   1   4      1167.9      1225.6     27.4 o
   0   1   4       392.8       420.9     11.3 o
   1   1   4       283.7       348.2      9.3 o
   2   1   4       399.9       374.7     12.3 o
   3   1   4       213.3       205.2      9.2 o
   4   1   4      8958.6      8213.7    191.4 o
   5   1   4      3318.1      3314.3     82.2 o
   6   1   4       697.5       750.8     27.2 o
   7   1   4       212.3       188.7     14.8 o
   8   1   4       144.8        79.2     16.6 o
  -8   2   4        26.3         1.3     11.6 <
  -7   2   4        13.8         3.6      9.1 <
  -6   2   4        79.9        69.2      9.1 o
  -5   2   4        88.9        99.6      9.1 o
  -4   2   4       134.4       122.5      9.7 o
  -3   2   4       721.4       923.7     23.0 o
  -2   2   4      2907.7      2870.2     64.4 o
  -1   2   4        44.6       100.8      4.3 o
   0   2   4      2523.8      2371.8     55.6 o
   1   2   4      1091.4      1060.8     28.7 o
   2   2   4     10626.3     10067.9    223.1 o
   3   2   4        -3.2         1.1      4.0 <
   4   2   4      2270.9      2477.7     54.1 o
   5   2   4       919.4       936.8     27.2 o
   6   2   4      1783.1      1964.4     51.5 o
   7   2   4        20.0         0.4      9.7 <
   8   2   4        22.9         6.8     10.9 <
  -8   3   4        69.4        41.1     13.8 o
  -7   3   4       190.2       163.1     18.0 o
  -6   3   4       135.1       113.1     14.9 o
  -5   3   4       189.0       198.4     12.4 o
  -4   3   4       510.0       522.8     20.0 o
  -3   3   4       873.8       879.9     24.0 o
  -2   3   4      3874.3      3672.7     85.1 o
  -1   3   4      7405.9      7188.8    157.0 o
   0   3   4       137.3       146.9      6.9 o
   1   3   4     25995.7     24323.6    545.6 o
   2   3   4      1867.3      1946.3     47.2 o
   3   3   4      1424.8      1675.1     35.6 o
   4   3   4        32.4        51.4      5.4 o
   5   3   4      1383.9      1373.0     37.3 o
   6   3   4       195.0       236.4     16.9 o
   7   3   4       109.9        97.1     14.2 o
   8   3   4         6.6         2.1     10.1 <
   9   3   4        43.0        30.3     18.3 <
  -7   4   4        79.3        71.2     13.6 o
  -6   4   4      1139.6       989.8     45.9 o
  -5   4   4       227.5       211.7     14.2 o
  -4   4   4         1.9         3.5      5.7 <
  -3   4   4         6.1         0.8      5.1 <
  -2   4   4       447.6       429.7     15.1 o
  -1   4   4       585.2       589.0     17.6 o
   0   4   4     37556.6     33880.8    776.2 o
   1   4   4      5074.1      4580.7    114.0 o
   2   4   4     11817.7     10692.5    254.8 o
   3   4   4      2004.4      2071.9     52.4 o
   4   4   4        10.6         1.3      6.5 <
   5   4   4        80.0        76.4      8.9 o
   6   4   4       167.0       178.3     12.7 o
   7   4   4       141.8       111.4     16.6 o
   8   4   4        56.8        24.7     13.2 o
   9   4   4         0.1         0.5     14.1 <
  -7   5   4       233.0       169.7     21.1 o
  -6   5   4       215.1       225.8     19.6 o
  -5   5   4       475.7       411.1     26.7 o
  -4   5   4       142.0       129.4     11.2 o
  -3   5   4       870.6       894.3     28.5 o
  -2   5   4       202.9       217.8     10.2 o
  -1   5   4       431.7       452.4     15.1 o
   0   5   4      2924.0      2565.5     66.7 o
   1   5   4      1459.9      1499.4     36.4 o
   2   5   4      5203.3      4695.5    119.3 o
   3   5   4       632.5       584.9     23.5 o
   4   5   4       109.1        85.6     10.1 o
   5   5   4       135.1       148.9     11.6 o
   6   5   4        14.1        15.2      7.1 <
   7   5   4        27.2         1.1      9.9 <
   8   5   4         7.7         2.1     10.6 <
   9   5   4        87.4        41.5     23.7 o
  -7   6   4        55.2         0.4     20.7 <
  -6   6   4       421.2       390.9     27.4 o
  -5   6   4         3.8         2.3      9.9 <
  -4   6   4      9710.9      9588.6    216.6 o
  -3   6   4       844.5       915.0     29.0 o
  -2   6   4      8464.6      8319.9    187.3 o
  -1   6   4      1145.8      1149.8     31.4 o
   0   6   4       161.3       147.9      9.3 o
   1   6   4       969.7       955.7     30.5 o
   2   6   4      1750.4      1868.6     55.6 o
   3   6   4       334.1       397.7     17.0 o
   4   6   4       218.4       212.1     13.9 o
   5   6   4       917.6       906.8     33.2 o
   6   6   4       441.9       404.2     22.7 o
   7   6   4        52.2        38.0     18.4 <
   8   6   4        41.3        15.6     19.7 <
  -6   7   4       242.2       185.5     21.6 o
  -5   7   4        15.9         1.3     10.6 <
  -4   7   4         3.0        18.3      9.4 <
  -3   7   4       559.3       535.7     23.2 o
  -2   7   4      2124.5      2119.3     53.7 o
  -1   7   4     16126.9     15283.1    340.9 o
   0   7   4       257.1       280.2     14.6 o
   1   7   4        -1.9         0.6      6.2 <
   2   7   4       361.6       327.7     18.1 o
   3   7   4       143.6       130.8     11.8 o
   4   7   4       214.5       246.2     14.6 o
   5   7   4       361.8       329.7     24.8 o
   6   7   4        78.2        18.9     13.8 o
   7   7   4        40.4        17.4     13.4 o
  -5   8   4        36.4        34.0     13.1 <
  -4   8   4        24.1        16.6     10.0 <
  -3   8   4       594.5       552.4     24.7 o
  -2   8   4       671.2       561.3     30.3 o
  -1   8   4      1329.2      1359.4     41.0 o
   0   8   4       308.3       308.9     17.1 o
   1   8   4       565.3       592.2     24.0 o
   2   8   4        12.6         2.6      8.7 <
   3   8   4         9.1         3.6      8.7 <
   4   8   4         8.1        12.4      9.5 <
   5   8   4        73.2        21.3     13.7 o
   6   8   4        24.7        27.9     12.7 <
   7   8   4         1.8         2.6     11.7 <
  -4   9   4        15.9        12.0     16.4 <
  -3   9   4        80.3        48.8     18.2 o
  -2   9   4        32.6         8.5      9.5 o
  -1   9   4        62.7        44.5     12.3 o
   0   9   4         8.0         5.6      9.7 <
   1   9   4        51.0        55.4     12.4 o
   2   9   4       952.2      1047.3     43.0 o
   3   9   4       529.5       478.6     31.5 o
   4   9   4       176.9       140.2     18.6 o
   5   9   4         4.9        14.6     11.4 <
   6   9   4        45.2        14.9     13.1 o
  -2  10   4       118.9        88.1     20.3 o
  -1  10   4       298.6       166.9     30.2 o
   0  10   4       212.6       199.4     20.2 o
   1  10   4        69.6        62.0     14.0 o
   2  10   4       164.7       137.2     18.4 o
   3  10   4       204.1       178.4     21.4 o
   4  10   4        -1.8         0.8     10.6 <
   5  10   4       205.7       162.1     29.8 o
  -1  11   4       183.7       105.0     25.8 o
   0  11   4        19.4         1.7     11.1 <
   1  11   4        92.1        52.0     16.0 o
   2  11   4       371.4       244.8     28.2 o
   3  11   4         2.1         5.9     15.8 <
  -3 -10   5       444.8       371.4     30.1 o
  -2 -10   5        25.0         7.0      9.5 <
  -1 -10   5       132.9       161.7     16.6 o
   0 -10   5        67.6        23.8     13.1 o
   1 -10   5       122.5        83.4     16.2 o
   2 -10   5       116.5        99.3     22.6 o
  -5  -9   5        25.5         6.9     11.3 <
  -4  -9   5        23.3         1.0      9.2 <
  -3  -9   5         8.8         0.1      8.3 <
  -2  -9   5        27.2         0.5      9.3 <
  -1  -9   5       407.1       437.3     21.8 o
   0  -9   5       217.1       262.3     19.7 o
   1  -9   5        43.0         8.6     10.9 o
   2  -9   5       215.3       241.8     19.9 o
   3  -9   5        44.9        36.3     11.6 o
   4  -9   5         4.4         1.2     15.5 <
  -6  -8   5        18.5        27.9     23.1 <
  -5  -8   5        94.0        93.0     12.0 o
  -4  -8   5        28.5        29.1      9.1 o
  -3  -8   5        10.3        11.3      8.1 <
  -2  -8   5       168.9       174.3     13.9 o
  -1  -8   5        15.1         5.7      7.5 <
   0  -8   5       370.5       373.7     19.6 o
   1  -8   5       746.0       871.1     36.1 o
   2  -8   5       205.0       209.9     18.8 o
   3  -8   5       126.2       110.3     15.6 o
   4  -8   5        25.9         2.7      9.9 <
   5  -8   5        65.5        33.3     18.4 o
  -6  -7   5        63.6        81.3     15.4 o
  -5  -7   5       553.1       539.6     25.9 o
  -4  -7   5       125.5        92.8     12.7 o
  -3  -7   5        19.7        15.8      8.1 <
  -2  -7   5        21.8        16.0      8.0 <
  -1  -7   5        59.9        42.3      9.1 o
   0  -7   5       164.5       181.1     12.5 o
   1  -7   5       196.4       253.5     17.6 o
   2  -7   5        32.1        33.4      9.4 o
   3  -7   5       250.0       225.7     20.4 o
   4  -7   5       121.4        73.7     15.6 o
   5  -7   5         2.5         0.7      9.5 <
   6  -7   5        14.8        15.7     15.0 <
  -8  -6   5        -0.3         0.6     18.6 <
  -7  -6   5        45.2         9.4     14.7 o
  -6  -6   5       122.5       143.7     17.6 o
  -5  -6   5        27.4         5.7      8.6 o
  -4  -6   5      1097.1      1109.1     36.8 o
  -3  -6   5       270.2       284.3     15.9 o
  -2  -6   5      1647.3      1789.6     47.5 o
  -1  -6   5        27.6        15.0      7.8 o
   0  -6   5       112.8       152.7     10.5 o
   1  -6   5        20.9         6.3      7.7 <
   2  -6   5       645.6       724.8     31.2 o
   3  -6   5        96.9       119.6     12.6 o
   4  -6   5       120.5       114.0     11.4 o
   5  -6   5       182.7       211.5     14.7 o
   6  -6   5        18.7         4.5      8.4 <
  -8  -5   5        19.7         4.3     20.2 <
  -7  -5   5        47.1        23.6     13.8 o
  -6  -5   5         2.8         9.5     10.1 <
  -5  -5   5       178.6       133.6     13.4 o
  -4  -5   5       167.3       204.8     12.5 o
  -3  -5   5      1756.0      1807.1     49.0 o
  -2  -5   5       978.3      1109.2     31.3 o
  -1  -5   5      1351.5      1460.9     39.1 o
   0  -5   5       211.5       213.7     12.7 o
   1  -5   5        10.0         0.2      6.4 <
   2  -5   5        26.6         4.1      7.2 o
   3  -5   5      1648.7      1725.2     47.4 o
   4  -5   5       205.3       263.4     14.0 o
   5  -5   5        61.4        72.4      9.5 o
   6  -5   5        11.0         4.9      7.6 <
   7  -5   5        61.0        19.9     13.7 o
  -8  -4   5       595.4       579.4     34.2 o
  -7  -4   5        64.9        61.0     14.2 o
  -6  -4   5       107.8        71.2     14.4 o
  -5  -4   5        15.5        21.3      9.5 <
  -4  -4   5       683.3       709.2     25.4 o
  -3  -4   5       102.0       129.3      9.2 o
  -2  -4   5         9.8         0.0      6.1 <
  -1  -4   5       196.2       117.0     11.4 o
   0  -4   5       567.4       605.0     17.6 o
   1  -4   5      3947.3      4092.5     88.0 o
   2  -4   5        60.1        75.1      8.0 o
   3  -4   5       934.6       913.9     31.1 o
   4  -4   5       868.8       923.2     28.0 o
   5  -4   5       512.1       481.8     23.4 o
   6  -4   5        12.7         3.5      7.4 <
   7  -4   5         3.6         3.8      8.2 <
  -8  -3   5       499.2       480.4     30.0 o
  -7  -3   5        41.8        56.1     11.8 o
  -6  -3   5        51.9        23.9     12.1 o
  -5  -3   5        62.4        36.9     11.5 o
  -4  -3   5      1221.4      1179.6     36.3 o
  -3  -3   5         4.0         4.1      4.3 <
  -2  -3   5        19.3         4.4      4.5 o
  -1  -3   5      1157.8      1251.1     29.2 o
   0  -3   5      1782.2      1772.3     42.2 o
   1  -3   5       915.7       828.2     24.7 o
   2  -3   5       758.3       850.6     21.9 o
   3  -3   5        15.4        10.7      6.2 <
   4  -3   5      3324.2      3315.2     83.1 o
   5  -3   5      1472.9      1652.7     46.0 o
   6  -3   5       796.0       773.2     28.7 o
   7  -3   5       466.2       448.4     24.4 o
   8  -3   5        23.0        11.1     17.6 <
  -8  -2   5        30.6         3.7     10.6 <
  -7  -2   5        79.1        62.8     12.7 o
  -6  -2   5       202.4       205.3     13.6 o
  -5  -2   5      1941.5      2065.4     52.2 o
  -4  -2   5      1098.4      1014.9     29.8 o
  -3  -2   5      3746.1      3813.1     83.2 o
  -2  -2   5      1142.6      1309.5     28.7 o
  -1  -2   5         4.2         1.8      3.4 <
   0  -2   5       124.1        83.8      6.7 o
   1  -2   5       171.6       146.9      8.0 o
   2  -2   5       236.7       201.6     10.0 o
   3  -2   5       131.8       135.8     10.0 o
   4  -2   5        28.1        27.1      6.7 o
   5  -2   5       268.5       265.9     16.2 o
   6  -2   5       597.5       590.8     26.5 o
   7  -2   5      3460.9      3498.1     92.3 o
   8  -2   5        17.8         2.1     11.1 <
  -8  -1   5        27.7         8.3     10.9 <
  -7  -1   5        27.0         1.9      8.0 o
  -6  -1   5       298.0       285.9     16.2 o
  -5  -1   5        19.4        37.1      6.7 <
  -4  -1   5       696.8       694.1     23.6 o
  -3  -1   5       460.3       428.5     14.8 o
  -2  -1   5        57.7        75.0      4.7 o
  -1  -1   5        31.8        11.1      4.1 o
   0  -1   5       623.2       608.5     17.0 o
   1  -1   5       982.8       685.8     24.8 o
   2  -1   5        -1.6        12.9      3.6 <
   3  -1   5        74.3       103.3      7.8 o
   4  -1   5        23.3         8.8      6.2 o
   5  -1   5      2413.7      2410.3     64.5 o
   6  -1   5      2757.2      2773.4     74.1 o
   7  -1   5        86.4        77.1     11.5 o
   8  -1   5       305.9       327.2     20.1 o
  -9   0   5        38.0        39.4     16.7 <
  -8   0   5        17.1         4.2     10.6 <
  -7   0   5        11.2         1.2      7.9 <
  -6   0   5        26.7        20.8      7.3 o
  -5   0   5        23.2        23.2      6.5 o
  -4   0   5      1059.9      1079.5     31.9 o
  -3   0   5       905.9      1019.5     27.1 o
  -2   0   5       300.8       299.2     10.3 o
  -1   0   5       773.8       712.9     19.8 o
   0   0   5       270.4       264.9      9.2 o
   1   0   5       168.8       190.2      7.4 o
   2   0   5     14640.6     13326.6    305.7 o
   3   0   5     14824.0     13733.2    310.6 o
   4   0   5       430.2       422.8     18.3 o
   5   0   5        49.5        42.9      7.5 o
   6   0   5       406.2       338.3     20.2 o
   7   0   5       911.0       857.9     34.6 o
   8   0   5        94.8       102.7     12.1 o
  -8   1   5         9.1         8.8     10.7 <
  -7   1   5        35.3        30.8     10.1 o
  -6   1   5        18.7         0.0      6.7 <
  -5   1   5        89.4        83.4      8.8 o
  -4   1   5       640.9       663.9     22.8 o
  -3   1   5        16.8         7.6      5.4 o
  -2   1   5       635.0       650.7     20.0 o
  -1   1   5      2866.4      2711.5     62.9 o
   0   1   5      2723.9      2324.6     59.9 o
   1   1   5       124.5       146.0      6.4 o
   2   1   5     10034.3      8974.7    211.2 o
   3   1   5      8004.8      7551.9    170.7 o
   4   1   5     14564.1     14486.4    306.7 o
   5   1   5       197.8       229.3     12.5 o
   6   1   5        16.3        10.6      6.5 <
   7   1   5       130.8       169.4     12.2 o
   8   1   5        10.1        15.1     10.6 <
  -8   2   5         6.8         4.8     10.2 <
  -7   2   5        71.4        55.8     12.2 o
  -6   2   5        24.5         7.6      7.0 o
  -5   2   5        60.9        87.1      8.1 o
  -4   2   5       122.7       146.0      9.6 o
  -3   2   5       544.4       651.6     19.7 o
  -2   2   5       831.3       772.3     24.7 o
  -1   2   5     26456.4     25739.0    547.6 o
   0   2   5       120.2       152.9      6.5 o
   1   2   5      8757.8      8178.7    184.4 o
   2   2   5      3241.8      3151.5     71.9 o
   3   2   5     10402.0      9846.1    220.1 o
   4   2   5       821.2       778.5     23.9 o
   5   2   5       335.8       353.2     16.8 o
   6   2   5        17.0         0.0      8.1 <
   7   2   5       305.2       323.7     22.9 o
   8   2   5        -4.8         0.1      9.3 <
  -8   3   5       302.4       207.3     32.5 o
  -7   3   5        43.9        49.6     11.2 o
  -6   3   5        54.3        18.7     11.1 o
  -5   3   5       121.2        70.0     10.5 o
  -4   3   5       431.4       419.6     18.4 o
  -3   3   5       664.9       592.5     22.7 o
  -2   3   5     11456.2     10879.6    241.1 o
  -1   3   5     11546.0     10019.6    242.5 o
   0   3   5     16925.3     14137.7    352.5 o
   1   3   5      9822.4      8620.5    211.9 o
   2   3   5      1779.6      1582.7     46.1 o
   3   3   5       376.0       353.4     13.8 o
   4   3   5       538.8       503.4     23.5 o
   5   3   5       620.5       582.0     24.2 o
   6   3   5        19.5        16.0      9.0 <
   7   3   5        59.9        42.7     12.2 o
   8   3   5         8.4        18.4     10.5 <
   9   3   5       -17.3        11.5     15.9 <
  -7   4   5        48.0        20.0     11.9 o
  -6   4   5        27.8        12.0     10.7 <
  -5   4   5       547.8       540.9     23.2 o
  -4   4   5       233.9       216.4     13.8 o
  -3   4   5       961.2      1014.7     30.1 o
  -2   4   5      3304.4      3179.6     74.8 o
  -1   4   5      1843.8      1729.3     44.2 o
   0   4   5     13920.6     12391.4    291.7 o
   1   4   5      3863.7      3605.0     89.6 o
   2   4   5       646.1       620.1     22.5 o
   3   4   5       150.7       168.1     11.0 o
   4   4   5         8.5         0.5      5.6 <
   5   4   5        25.1        31.1      6.3 o
   6   4   5        38.7        36.2      9.7 o
   7   4   5       137.9       130.5     15.9 o
   8   4   5        20.9         4.5     11.3 <
   9   4   5        40.4         7.8     19.0 <
  -7   5   5       112.0       109.3     16.1 o
  -6   5   5      2507.4      2489.7     79.6 o
  -5   5   5       497.2       561.1     27.9 o
  -4   5   5      3563.3      3613.4     87.9 o
  -3   5   5       839.1       803.6     28.2 o
  -2   5   5        25.1        19.9      5.1 o
  -1   5   5      2540.1      2634.7     59.5 o
   0   5   5      4116.4      4148.2     91.6 o
   1   5   5      4268.4      4205.2     99.4 o
   2   5   5      1774.1      1847.0     54.2 o
   3   5   5      1493.8      1542.6     43.2 o
   4   5   5      2296.2      2213.9     61.8 o
   5   5   5       440.7       407.0     21.3 o
   6   5   5        44.1        36.3      8.4 o
   7   5   5       202.4       173.1     19.4 o
   8   5   5        39.5         6.4     12.7 o
  -6   6   5        34.1         3.1     13.1 <
  -5   6   5        63.8        65.3     13.2 o
  -4   6   5      2577.8      2515.6     68.6 o
  -3   6   5     10642.7     10408.6    234.7 o
  -2   6   5        78.1        94.4      9.1 o
  -1   6   5        16.7        19.1      5.2 o
   0   6   5       546.4       453.8     21.1 o
   1   6   5         7.5         8.3      6.1 <
   2   6   5      1029.0      1041.3     33.2 o
   3   6   5       213.5       234.3     13.6 o
   4   6   5        60.6        31.7      8.7 o
   5   6   5       150.1       141.1     12.9 o
   6   6   5        19.0         0.7      7.8 <
   7   6   5        31.6         0.1     11.2 <
   8   6   5         6.4         0.0     19.5 <
  -6   7   5        80.2        22.6     15.2 o
  -5   7   5       302.0       248.3     22.9 o
  -4   7   5       408.1       386.1     24.7 o
  -3   7   5      1787.2      1872.6     51.4 o
  -2   7   5       832.0       845.7     29.2 o
  -1   7   5       926.9       913.1     31.2 o
   0   7   5         9.5         2.9      6.9 <
   1   7   5        12.5         6.6      6.6 <
   2   7   5         4.4         4.7      6.4 <
   3   7   5       126.3       132.0     11.5 o
   4   7   5        28.5        16.0      7.8 o
   5   7   5       130.6       128.5     12.6 o
   6   7   5       108.1        59.9     15.7 o
   7   7   5       196.5       130.3     31.2 o
  -5   8   5        12.4         1.3     11.2 <
  -4   8   5        15.8        14.3     14.9 <
  -3   8   5        79.4        40.0     11.4 o
  -2   8   5       222.5       198.7     17.5 o
  -1   8   5       291.4       268.8     16.3 o
   0   8   5      1810.6      1883.6     52.0 o
   1   8   5      1582.9      1619.4     47.5 o
   2   8   5       811.3       854.4     30.6 o
   3   8   5        53.6        47.1     11.7 o
   4   8   5         1.3         3.5      9.3 <
   5   8   5       268.6       230.0     23.0 o
   6   8   5        65.6        28.7     14.5 o
   7   8   5         5.0        11.3     18.0 <
  -4   9   5       170.0        86.1     23.6 o
  -3   9   5       155.6        97.6     23.2 o
  -2   9   5        60.6        65.0     11.0 o
  -1   9   5        95.9        91.5     12.7 o
   0   9   5        40.7        34.6      8.3 o
   1   9   5       311.0       309.2     23.2 o
   2   9   5        15.9        34.9     11.0 <
   3   9   5       524.7       559.8     31.2 o
   4   9   5       221.7       229.4     21.0 o
   5   9   5        20.7         3.4     11.0 <
   6   9   5        88.1        57.5     23.1 o
  -2  10   5        -2.9         9.1     13.7 <
  -1  10   5        54.2        37.6     16.5 o
   0  10   5       873.5       757.6     41.2 o
   1  10   5        92.6        95.0     14.7 o
   2  10   5       395.5       365.4     28.1 o
   3  10   5        25.8        22.1     10.9 <
   4  10   5        97.8        86.2     15.6 o
  -1  11   5        46.7         7.2     15.4 o
   0  11   5       118.3        51.8     22.3 o
   1  11   5        47.8        12.3     13.0 o
   2  11   5        49.4        16.3     15.1 o
  -3 -10   6       320.5       248.5     24.6 o
  -2 -10   6        46.8        57.9     10.4 o
  -1 -10   6         9.1         0.1     10.9 <
   0 -10   6       130.1        84.5     23.4 o
   1 -10   6        87.3        65.0     21.1 o
  -5  -9   6         8.9         9.3     13.9 <
  -4  -9   6        72.6        40.3     11.9 o
  -3  -9   6        11.5         7.1      8.6 <
  -2  -9   6       216.3       148.6     16.6 o
  -1  -9   6       291.3       288.5     18.8 o
   0  -9   6        96.1        75.0     14.7 o
   1  -9   6        53.4        21.1     11.7 o
   2  -9   6        42.2        11.5     11.0 o
   3  -9   6        22.2         0.1     10.6 <
  -6  -8   6        54.2        13.0     21.5 <
  -5  -8   6        -0.7         0.1      8.9 <
  -4  -8   6        16.4         4.0      9.3 <
  -3  -8   6        76.7        62.9     10.8 o
  -2  -8   6        34.2         1.1      8.8 o
  -1  -8   6       208.6       236.0     15.2 o
   0  -8   6        22.5        45.1     10.5 <
   1  -8   6       275.9       316.5     21.9 o
   2  -8   6        51.7        13.4     10.8 o
   3  -8   6        12.2         0.7      9.2 <
   4  -8   6        30.5        31.6     11.5 <
  -7  -7   6        56.7         0.2     20.5 <
  -6  -7   6       192.6       204.7     21.1 o
  -5  -7   6        89.8        81.4     11.6 o
  -4  -7   6       237.6       244.4     16.7 o
  -3  -7   6         8.6         1.8      8.3 <
  -2  -7   6        20.1         0.2      8.7 <
  -1  -7   6        11.8        36.8      7.7 <
   0  -7   6        83.3        83.1      9.9 o
   1  -7   6       185.1       205.7     17.3 o
   2  -7   6        47.4        41.0     10.4 o
   3  -7   6       305.2       369.3     22.8 o
   4  -7   6        14.2         1.8      8.8 <
   5  -7   6        64.9         1.5     13.0 o
  -7  -6   6        56.7        20.9     15.5 o
  -6  -6   6       110.1       125.4     16.5 o
  -5  -6   6       206.8       192.8     15.3 o
  -4  -6   6        96.8       131.4     11.0 o
  -3  -6   6        44.4        47.9      8.5 o
  -2  -6   6       179.7       142.9     13.3 o
  -1  -6   6        -1.8         0.0      6.9 <
   0  -6   6       477.0       463.2     21.2 o
   1  -6   6      1124.3      1114.1     43.0 o
   2  -6   6        21.0        29.8      9.7 <
   3  -6   6       137.4       126.7     15.0 o
   4  -6   6        -4.7         9.5      8.0 <
   5  -6   6        91.9        66.3     14.7 o
   6  -6   6        47.6        23.0      9.6 o
  -8  -5   6        45.4         5.7     23.1 <
  -7  -5   6         6.4        18.5     13.3 <
  -6  -5   6       148.4       141.9     17.2 o
  -5  -5   6        -8.6         0.1      9.4 <
  -4  -5   6       241.7       201.4     15.1 o
  -3  -5   6        41.0         4.2      7.6 o
  -2  -5   6         2.5         0.0      6.5 <
  -1  -5   6       448.2       489.5     19.3 o
   0  -5   6       284.1       261.5     15.2 o
   1  -5   6       863.7       787.6     28.9 o
   2  -5   6      2008.2      2091.1     62.9 o
   3  -5   6       601.4       638.6     24.5 o
   4  -5   6        14.4         1.2      6.8 <
   5  -5   6        57.8        56.6      9.4 o
   6  -5   6         0.8         7.2      8.3 <
   7  -5   6       146.4       102.4     17.4 o
  -8  -4   6        60.2        16.9     16.2 o
  -7  -4   6        12.4         5.5     11.3 <
  -6  -4   6        75.7        68.7     13.5 o
  -5  -4   6        31.3        23.6     10.8 <
  -4  -4   6        15.0         1.8      7.1 <
  -3  -4   6        11.9        20.8      6.5 <
  -2  -4   6       929.4       964.3     29.6 o
  -1  -4   6       192.6       115.7     11.9 o
   0  -4   6       711.3       827.2     24.1 o
   1  -4   6       207.9       204.0     10.3 o
   2  -4   6      2998.6      3034.7     74.4 o
   3  -4   6      1220.1      1251.4     38.4 o
   4  -4   6      1440.4      1401.7     44.8 o
   5  -4   6       674.8       680.8     25.2 o
   6  -4   6         0.3         0.7      7.2 <
   7  -4   6        60.4        24.0     10.3 o
  -8  -3   6       102.2       104.2     16.3 o
  -7  -3   6       233.5       273.9     20.9 o
  -6  -3   6        52.2        35.5     12.1 o
  -5  -3   6       661.0       639.1     30.9 o
  -4  -3   6       177.8       210.3     12.3 o
  -3  -3   6       493.1       514.4     19.3 o
  -2  -3   6         0.0        12.9      4.0 <
  -1  -3   6        17.8        17.2      4.4 o
   0  -3   6        26.6        56.2      5.0 o
   1  -3   6      1746.5      1620.4     42.6 o
   2  -3   6       472.8       453.7     16.1 o
   3  -3   6      1138.1      1221.4     35.4 o
   4  -3   6      3142.0      2956.2     80.2 o
   5  -3   6     12206.8     11951.8    271.4 o
   6  -3   6        33.4        20.9      9.1 o
   7  -3   6        26.0         0.0      9.1 <
   8  -3   6        63.7         1.4     19.7 o
  -8  -2   6        47.0        29.7     12.8 o
  -7  -2   6        38.1        33.2     11.1 o
  -6  -2   6        50.0        45.2     11.4 o
  -5  -2   6       563.3       643.1     22.5 o
  -4  -2   6        73.2        65.9      8.3 o
  -3  -2   6        70.3        95.7      6.3 o
  -2  -2   6       869.8       799.4     23.6 o
  -1  -2   6      1284.3      1168.1     31.8 o
   0  -2   6        94.6        81.1      6.5 o
   1  -2   6      2044.0      1970.5     48.0 o
   2  -2   6        16.5        44.0      4.4 o
   3  -2   6      2243.5      2329.3     58.0 o
   4  -2   6      6354.1      5997.0    146.1 o
   5  -2   6        65.7        34.7      9.8 o
   6  -2   6      2000.0      1958.9     59.4 o
   7  -2   6       388.3       427.8     22.0 o
   8  -2   6        42.6        32.7     10.2 o
  -8  -1   6        22.7         5.4     17.1 <
  -7  -1   6        16.1         2.0      8.1 <
  -6  -1   6       185.4       111.3     13.4 o
  -5  -1   6       162.6       161.0     11.8 o
  -4  -1   6       112.2        64.9      9.2 o
  -3  -1   6       118.6       165.3      7.3 o
  -2  -1   6       391.5       435.7     13.1 o
  -1  -1   6       511.2       631.9     15.3 o
   0  -1   6     12172.5     11151.2    255.0 o
   1  -1   6     20993.6     18861.6    436.4 o
   2  -1   6       101.7        56.8      6.7 o
   3  -1   6       715.0       722.6     24.3 o
   4  -1   6       178.3       198.5     11.9 o
   5  -1   6      2429.3      2375.3     65.5 o
   6  -1   6       293.1       330.9     17.8 o
   7  -1   6      1669.8      1545.2     53.3 o
   8  -1   6        14.4         0.5      9.1 <
  -8   0   6        24.1         1.2     10.9 <
  -7   0   6        49.9        14.1      9.1 o
  -6   0   6       177.0       183.4     13.0 o
  -5   0   6       117.2       142.9     10.7 o
  -4   0   6       128.7       142.8     10.0 o
  -3   0   6       150.9       242.3     10.1 o
  -2   0   6       181.1       178.0      8.1 o
  -1   0   6      1458.4      1462.7     34.7 o
   0   0   6     12734.8     11689.9    266.2 o
   1   0   6     17849.2     16368.2    371.6 o
   2   0   6     46539.4     41778.7    960.8 o
   3   0   6       674.4       715.3     20.1 o
   4   0   6        42.6        41.0      7.0 o
   5   0   6       789.6       776.6     28.6 o
   6   0   6       328.2       373.2     18.1 o
   7   0   6        33.1        13.5      8.6 o
   8   0   6        35.7         5.6     12.6 <
  -8   1   6        55.0        45.6     12.6 o
  -7   1   6        18.7         0.1      7.8 <
  -6   1   6         4.3         6.2      6.8 <
  -5   1   6        18.3         0.0      6.6 <
  -4   1   6      1146.2      1087.6     34.5 o
  -3   1   6      2963.4      3129.2     71.4 o
  -2   1   6      1020.7      1101.4     29.1 o
  -1   1   6      2734.3      2850.6     61.1 o
   0   1   6     12684.4     11895.7    265.1 o
   1   1   6     17596.4     15305.9    366.3 o
   2   1   6      3322.2      2554.1     74.1 o
   3   1   6       108.2        56.0      7.4 o
   4   1   6        28.2         7.8      6.1 o
   5   1   6       964.1      1041.4     32.6 o
   6   1   6       103.5       115.1     10.5 o
   7   1   6        36.3         8.3     11.2 o
   8   1   6       195.1       204.7     20.2 o
  -8   2   6        12.3         2.4     10.7 <
  -7   2   6        58.3        26.3     11.9 o
  -6   2   6       202.3       222.6     14.3 o
  -5   2   6       207.6       141.8     13.6 o
  -4   2   6      1030.2      1082.4     32.4 o
  -3   2   6      6956.1      7245.0    154.8 o
  -2   2   6      5130.9      4767.4    115.1 o
  -1   2   6      3246.8      3258.9     72.0 o
   0   2   6      1919.9      1863.1     44.5 o
   1   2   6       886.9       980.2     23.4 o
   2   2   6      1388.8      1384.4     34.3 o
   3   2   6      1499.9      1642.4     37.7 o
   4   2   6       131.8       146.0      8.5 o
   5   2   6       151.1        99.8     14.7 o
   6   2   6        13.4         4.6      8.2 <
   7   2   6        -6.5         5.3      8.2 <
   8   2   6        11.8         0.8     10.8 <
   9   2   6        30.6         7.8     17.2 <
  -7   3   6       138.5       129.1     16.5 o
  -6   3   6        14.4         0.0      7.5 <
  -5   3   6       373.3       352.7     18.4 o
  -4   3   6      1167.5      1281.4     35.9 o
  -3   3   6       236.8       230.1     13.0 o
  -2   3   6     12895.7     12086.5    271.2 o
  -1   3   6      6365.5      5906.4    136.8 o
   0   3   6        41.7        22.3      5.3 o
   1   3   6        90.3        72.0      6.6 o
   2   3   6       308.0       345.7     14.4 o
   3   3   6      1033.3      1001.3     34.6 o
   4   3   6       900.0       963.9     29.9 o
   5   3   6       330.1       354.1     21.8 o
   6   3   6        73.1        85.4     12.5 o
   7   3   6        71.6        22.6     12.9 o
   8   3   6        89.3        48.9     15.1 o
  -7   4   6       170.3       178.4     18.2 o
  -6   4   6       510.7       471.5     29.2 o
  -5   4   6       244.0       305.7     15.3 o
  -4   4   6        72.8        56.0      8.8 o
  -3   4   6      2791.1      2985.6     69.6 o
  -2   4   6      1444.0      1519.3     39.8 o
  -1   4   6      5040.0      4862.0    110.4 o
   0   4   6      7908.8      7515.3    168.9 o
   1   4   6       615.9       431.9     21.9 o
   2   4   6      1742.5      1722.7     47.0 o
   3   4   6      2306.7      2344.2     60.3 o
   4   4   6        40.8        33.0      7.6 o
   5   4   6       137.9       131.3     11.5 o
   6   4   6        -1.9         0.8      8.2 <
   7   4   6        33.1        26.6     11.1 <
   8   4   6        16.1         0.7     11.7 <
  -7   5   6        45.1        19.6     13.1 o
  -6   5   6      1460.5      1268.0     55.6 o
  -5   5   6      3823.2      3585.7     96.3 o
  -4   5   6         3.2         0.8      7.0 <
  -3   5   6       163.8       147.7     11.8 o
  -2   5   6        20.5         9.5      6.2 o
  -1   5   6         4.8         2.7      4.8 <
   0   5   6      2260.1      2049.5     57.6 o
   1   5   6       168.4       104.3     11.5 o
   2   5   6       121.7       117.7     10.1 o
   3   5   6       845.7       872.9     29.4 o
   4   5   6         5.5         1.5      6.1 <
   5   5   6         9.2         0.8      6.7 <
   6   5   6        20.1        15.1      9.1 <
   7   5   6       704.6       702.0     37.8 o
   8   5   6        24.4        15.0     12.5 <
  -6   6   6         5.9        20.7     11.7 <
  -5   6   6      1014.7       968.2     43.1 o
  -4   6   6       633.7       549.8     26.0 o
  -3   6   6       308.2       332.7     16.9 o
  -2   6   6        -3.9         0.4      6.2 <
  -1   6   6         7.1         0.3      6.3 <
   0   6   6       149.1       162.7     11.6 o
   1   6   6       905.3       922.6     30.1 o
   2   6   6        34.3        33.7      7.4 o
   3   6   6       995.2      1045.2     33.8 o
   4   6   6       239.1       202.8     15.6 o
   5   6   6       393.3       356.4     20.7 o
   6   6   6        26.8        10.6      8.7 o
   7   6   6       227.5       225.9     22.3 o
   8   6   6        55.6         5.9     21.0 <
  -6   7   6       -16.3         0.6     18.7 <
  -5   7   6        39.3        17.0     12.4 o
  -4   7   6       205.4       142.3     14.7 o
  -3   7   6      1051.8      1058.9     40.8 o
  -2   7   6      1346.7      1420.7     46.9 o
  -1   7   6      1267.4      1277.3     39.3 o
   0   7   6      1796.4      2003.5     50.9 o
   1   7   6        12.4         2.0      7.1 <
   2   7   6       163.2       164.8     12.7 o
   3   7   6       441.0       455.5     21.2 o
   4   7   6       213.8       213.9     15.2 o
   5   7   6        38.5        36.8      8.8 o
   6   7   6        43.5        20.7     10.0 o
   7   7   6       338.5       295.0     41.9 o
  -5   8   6        15.8         0.7     16.6 <
  -4   8   6        20.6        26.3     14.2 <
  -3   8   6        26.8         5.9      9.9 <
  -2   8   6        27.5         7.3      9.5 <
  -1   8   6       148.9       185.4     14.8 o
   0   8   6       171.5       203.7     13.0 o
   1   8   6       900.6      1116.3     32.6 o
   2   8   6       314.4       308.4     17.9 o
   3   8   6        40.0        18.1      8.0 o
   4   8   6        38.5        54.2      8.8 o
   5   8   6       142.3        95.6     18.0 o
   6   8   6       431.4       408.6     30.5 o
  -4   9   6        64.9        19.9     18.3 o
  -3   9   6        17.4         5.2      9.2 <
  -2   9   6       710.7       670.6     33.8 o
  -1   9   6       182.9       209.4     16.3 o
   0   9   6       660.9       577.5     27.7 o
   1   9   6       168.3       164.6     13.7 o
   2   9   6        70.4        63.0     13.6 o
   3   9   6       199.2       170.6     19.4 o
   4   9   6       750.1       644.0     39.5 o
   5   9   6        81.5        41.7     14.6 o
   6   9   6       671.9       520.8     51.2 o
  -3  10   6        39.5         0.5     16.6 <
  -2  10   6       232.9       158.2     29.0 o
  -1  10   6        45.8        46.2     16.1 <
   0  10   6        37.4         1.8     16.3 <
   1  10   6        43.2        42.6     12.5 o
   2  10   6       494.2       558.4     31.9 o
   3  10   6        87.8        52.5     14.3 o
   4  10   6        11.8         1.6     11.3 <
  -1  11   6       134.4        40.3     23.0 o
   0  11   6        54.1        18.2     18.5 <
   1  11   6        59.3        45.3     19.3 o
   2  11   6        17.0         3.3     15.8 <
  -3 -10   7       161.0        98.2     29.2 o
  -2 -10   7        41.7        31.8     13.3 o
  -1 -10   7        44.4         1.1     20.1 <
  -5  -9   7        46.6        11.9     22.2 <
  -4  -9   7        70.2        27.7     11.7 o
  -3  -9   7       109.9        76.8     12.5 o
  -2  -9   7        79.0        78.8     11.8 o
  -1  -9   7       146.1       161.1     17.6 o
   0  -9   7        19.0         0.2     10.9 <
   1  -9   7        32.2         9.2     11.0 <
   2  -9   7        22.0         0.9      9.9 <
  -6  -8   7        62.4        17.4     23.0 <
  -5  -8   7         4.3         0.2     12.5 <
  -4  -8   7        35.9         3.3      9.7 o
  -3  -8   7        11.9         9.8      8.8 <
  -2  -8   7        16.2         2.3      8.6 <
  -1  -8   7       291.0       279.7     18.2 o
   0  -8   7        17.2         9.6     10.5 <
   1  -8   7       184.9       247.4     18.8 o
   2  -8   7        28.7        10.1      9.3 o
   3  -8   7        41.4         0.1     10.9 o
   4  -8   7        66.6        35.6     19.0 o
  -6  -7   7        30.8        21.3     14.1 <
  -5  -7   7        17.9         0.0     11.0 <
  -4  -7   7        36.3        18.3      9.0 o
  -3  -7   7        50.7        31.7      9.5 o
  -2  -7   7       183.5       155.1     14.5 o
  -1  -7   7       171.3       132.1     13.8 o
   0  -7   7        34.4         0.9     10.7 o
   1  -7   7         9.6         8.8      9.2 <
   2  -7   7        24.6        25.1      9.2 <
   3  -7   7       107.1        92.6     14.1 o
   4  -7   7        82.3        56.8     14.4 o
   5  -7   7       113.7        90.6     22.7 o
  -7  -6   7        -3.6         1.0     18.7 <
  -6  -6   7       129.1        96.7     18.2 o
  -5  -6   7        40.5         4.6     11.1 o
  -4  -6   7        25.7        10.3      8.2 o
  -3  -6   7         9.2         1.1      7.2 <
  -2  -6   7        27.1        13.8      8.4 o
  -1  -6   7        71.0        47.0     10.3 o
   0  -6   7      1155.2      1078.7     37.4 o
   1  -6   7       817.4       934.0     36.0 o
   2  -6   7        58.3        85.6     12.3 o
   3  -6   7        52.8        36.1     11.8 o
   4  -6   7        27.6        10.4     10.1 <
   5  -6   7        84.3        60.3     14.0 o
   6  -6   7        44.0        26.3     17.2 <
  -7  -5   7        36.0         7.7     15.2 <
  -6  -5   7        32.2         0.5     13.1 <
  -5  -5   7        11.5         0.7     10.9 <
  -4  -5   7       126.0       128.4     11.3 o
  -3  -5   7        54.4        17.5      8.3 o
  -2  -5   7       181.3       158.6     13.1 o
  -1  -5   7       495.4       539.6     21.2 o
   0  -5   7      2168.1      2198.3     57.7 o
   1  -5   7       392.9       362.0     23.9 o
   2  -5   7       927.8      1029.9     39.2 o
   3  -5   7       401.0       353.8     24.7 o
   4  -5   7        75.0        43.2      9.5 o
   5  -5   7       429.3       353.4     22.4 o
   6  -5   7         4.4         0.3      8.3 <
   7  -5   7        12.8         0.0     16.8 <
  -8  -4   7        33.9         0.8     22.1 <
  -7  -4   7        68.8        33.3     14.1 o
  -6  -4   7        62.0        60.5     13.6 o
  -5  -4   7        47.7        37.2     11.5 o
  -4  -4   7        11.5         0.3      8.6 <
  -3  -4   7        42.8        31.7      8.1 o
  -2  -4   7         1.6        11.3      5.7 <
  -1  -4   7       578.0       671.7     22.0 o
   0  -4   7       933.3       852.5     29.9 o
   1  -4   7      1056.0      1083.1     32.5 o
   2  -4   7      3712.7      3645.7     90.3 o
   3  -4   7     20219.6     19959.5    434.4 o
   4  -4   7        83.0        61.3     11.2 o
   5  -4   7        79.1        85.7     11.0 o
   6  -4   7        53.5        47.6     10.0 o
   7  -4   7        39.0        43.8     10.6 o
  -8  -3   7        57.8         2.6     14.0 o
  -7  -3   7       176.8       163.6     19.1 o
  -6  -3   7        73.1        52.3     12.8 o
  -5  -3   7        11.9         0.2      9.7 <
  -4  -3   7       106.2        90.8     13.3 o
  -3  -3   7       277.1       330.5     14.6 o
  -2  -3   7        27.0        13.3      6.6 o
  -1  -3   7       384.7       397.8     13.9 o
   0  -3   7       169.2       174.3      8.9 o
   1  -3   7      1636.3      1856.7     40.9 o
   2  -3   7      2674.5      2638.6     67.2 o
   3  -3   7       148.2       148.5     11.9 o
   4  -3   7      3643.4      3750.1     91.7 o
   5  -3   7       547.8       529.8     25.2 o
   6  -3   7       176.5       172.9     15.2 o
   7  -3   7       129.9       124.9     13.7 o
   8  -3   7       157.6       103.3     27.6 o
  -8  -2   7        44.0        14.5     13.5 o
  -7  -2   7        29.9         0.8     11.2 <
  -6  -2   7        17.3         0.4      9.6 <
  -5  -2   7         3.4         0.5      8.2 <
  -4  -2   7       233.3       205.3     13.3 o
  -3  -2   7       585.0       512.6     21.5 o
  -2  -2   7      3855.6      4001.6     86.0 o
  -1  -2   7      6992.5      6626.6    150.0 o
   0  -2   7        19.9        26.4      4.7 o
   1  -2   7      1366.2      1267.0     34.7 o
   2  -2   7       312.5       239.1     12.7 o
   3  -2   7      3439.8      3746.2     84.0 o
   4  -2   7      2280.7      2304.6     61.5 o
   5  -2   7      4688.8      4764.9    114.8 o
   6  -2   7        26.2        13.2      8.5 o
   7  -2   7        26.7        19.6      9.2 <
   8  -2   7        51.2         3.9     13.6 o
  -8  -1   7        64.1        31.6     13.3 o
  -7  -1   7        49.8        47.1     11.2 o
  -6  -1   7        15.7        22.4      7.6 <
  -5  -1   7        30.3         9.8      7.0 o
  -4  -1   7        80.0        40.6      8.5 o
  -3  -1   7      1693.5      1586.4     45.0 o
  -2  -1   7      3124.9      3230.4     70.5 o
  -1  -1   7      6862.0      6720.3    146.9 o
   0  -1   7     36629.1     32088.0    757.6 o
   1  -1   7       190.9       199.0      9.1 o
   2  -1   7       350.1       351.2     13.0 o
   3  -1   7      2331.9      2089.1     60.0 o
   4  -1   7      2122.6      2200.2     57.4 o
   5  -1   7        20.7         7.0      7.5 <
   6  -1   7        77.2        58.3     10.5 o
   7  -1   7       547.6       568.7     26.6 o
   8  -1   7        46.7         5.4     14.1 o
  -8   0   7        19.8         0.0     11.3 <
  -7   0   7        17.3         0.1      8.4 <
  -6   0   7       311.5       310.3     17.5 o
  -5   0   7       127.2       136.3     11.0 o
  -4   0   7       126.2       144.1     10.0 o
  -3   0   7         6.3        21.6      5.4 <
  -2   0   7      3545.8      3517.2     78.9 o
  -1   0   7      5240.6      5218.9    113.2 o
   0   0   7      4237.4      3647.8     92.7 o
   1   0   7       389.4       264.0     13.3 o
   2   0   7        35.1        21.7      5.1 o
   3   0   7       599.5       633.8     18.9 o
   4   0   7       266.0       302.3     14.6 o
   5   0   7       244.0       207.7     14.8 o
   6   0   7      1353.6      1267.6     44.1 o
   7   0   7       146.4       108.6     17.0 o
   8   0   7       126.2       142.0     17.1 o
  -8   1   7        73.3        64.0     13.2 o
  -7   1   7        41.2         9.8      9.0 o
  -6   1   7       167.7       193.4     13.1 o
  -5   1   7      1773.8      1862.6     50.5 o
  -4   1   7      1028.2      1120.0     32.6 o
  -3   1   7        14.6        11.4      6.2 <
  -2   1   7        22.2        15.9      4.5 o
  -1   1   7       525.2       522.2     15.9 o
   0   1   7      1974.1      2029.2     46.0 o
   1   1   7       267.8       307.5     10.7 o
   2   1   7      1649.3      1559.1     40.3 o
   3   1   7         5.4         4.3      4.2 <
   4   1   7         4.9         8.6      5.3 <
   5   1   7       314.1       327.5     17.0 o
   6   1   7         3.7         0.0      8.0 <
   7   1   7       175.8       164.2     17.8 o
   8   1   7       100.8        88.3     16.5 o
  -8   2   7        27.7         8.6     14.9 <
  -7   2   7        25.5        12.3     10.6 <
  -6   2   7       192.4       232.7     14.2 o
  -5   2   7         7.6         6.0      6.4 <
  -4   2   7      4411.7      4547.5    104.6 o
  -3   2   7      1486.0      1696.1     41.6 o
  -2   2   7        89.0        97.7      8.7 o
  -1   2   7        18.6         8.6      4.3 o
   0   2   7      2555.5      2494.6     58.2 o
   1   2   7      1694.1      1673.6     40.7 o
   2   2   7      4211.6      4068.6     93.2 o
   3   2   7      1122.1      1182.6     31.8 o
   4   2   7       844.7       859.7     28.5 o
   5   2   7        11.6         9.3      7.7 <
   6   2   7       131.0       130.6     15.1 o
   7   2   7       120.1       122.5     15.7 o
   8   2   7        22.5        31.0     12.1 <
  -7   3   7        18.3        30.7     10.3 <
  -6   3   7         7.6         1.7      7.5 <
  -5   3   7      1121.4      1135.2     37.1 o
  -4   3   7        64.7        88.0      8.7 o
  -3   3   7       317.7       373.0     15.5 o
  -2   3   7      5058.9      4882.4    115.2 o
  -1   3   7       130.9        60.5      7.9 o
   0   3   7        51.9        67.3      5.7 o
   1   3   7      2082.8      2285.5     49.1 o
   2   3   7       325.3       370.8     15.3 o
   3   3   7        11.8         1.9      6.1 <
   4   3   7         9.0         0.6      6.5 <
   5   3   7        11.4         3.4      8.4 <
   6   3   7       114.9        83.9     14.9 o
   7   3   7       182.1       166.8     19.3 o
   8   3   7         7.8        36.5     11.3 <
  -7   4   7       900.6       774.1     42.8 o
  -6   4   7        11.8         8.7     10.6 <
  -5   4   7       245.5       195.9     15.6 o
  -4   4   7       355.9       348.6     17.6 o
  -3   4   7       180.9       206.4     12.1 o
  -2   4   7      1101.8      1099.2     33.2 o
  -1   4   7       563.3       474.6     18.2 o
   0   4   7       736.3       727.8     21.7 o
   1   4   7      1751.6      1812.6     47.2 o
   2   4   7       649.4       671.6     23.8 o
   3   4   7       158.9       158.0     11.9 o
   4   4   7       128.2       139.8     11.2 o
   5   4   7      1848.1      1902.6     53.8 o
   6   4   7        65.8        92.1     12.7 o
   7   4   7        -2.2         0.3      9.1 <
   8   4   7        50.8        18.8     13.5 o
  -7   5   7       444.1       313.3     43.4 o
  -6   5   7        98.0        41.8     14.7 o
  -5   5   7        95.8       139.6     11.2 o
  -4   5   7         9.8        13.0      7.0 <
  -3   5   7        57.4        39.0      8.3 o
  -2   5   7        89.3        94.4      9.1 o
  -1   5   7       947.1       940.7     30.0 o
   0   5   7       265.8       296.6     14.1 o
   1   5   7      2110.3      2337.5     55.9 o
   2   5   7       272.3       333.0     15.2 o
   3   5   7       214.0       212.6     14.4 o
   4   5   7       134.5       135.0     12.1 o
   5   5   7       535.3       560.2     24.2 o
   6   5   7        18.8         1.0     10.3 <
   7   5   7      1151.8      1207.2     51.4 o
   8   5   7        42.0        29.9     13.9 o
  -6   6   7         6.8         1.5     11.4 <
  -5   6   7      1096.0      1074.9     45.3 o
  -4   6   7       815.2       840.6     30.6 o
  -3   6   7       108.7        95.7     10.4 o
  -2   6   7      1230.1      1337.0     44.1 o
  -1   6   7       101.1        69.2     12.3 o
   0   6   7      1079.6       949.0     34.4 o
   1   6   7       169.2       197.6     12.5 o
   2   6   7       181.6       200.5     13.1 o
   3   6   7        28.6        18.2      7.5 o
   4   6   7        41.3        23.6      8.2 o
   5   6   7      2651.0      2498.9     73.7 o
   6   6   7       215.1       195.1     21.1 o
   7   6   7      1875.0      1824.3     71.1 o
   8   6   7       419.4       269.1     39.4 o
  -6   7   7        16.5        17.5     18.2 <
  -5   7   7        17.0         5.5     12.0 <
  -4   7   7         2.4         4.8      8.5 <
  -3   7   7        55.5        82.0     11.1 o
  -2   7   7       320.8       348.2     20.8 o
  -1   7   7      1376.8      1628.0     48.1 o
   0   7   7        78.5        95.6      9.6 o
   1   7   7       548.2       524.5     23.6 o
   2   7   7       145.5       126.3     12.5 o
   3   7   7       348.7       328.3     19.2 o
   4   7   7      2033.7      1987.3     60.1 o
   5   7   7       278.7       196.8     18.5 o
   6   7   7       422.8       334.4     24.0 o
   7   7   7        14.2         2.1     12.4 <
  -4   8   7       251.0       232.6     28.5 o
  -3   8   7        87.3        73.0     13.2 o
  -2   8   7       389.7       312.0     23.9 o
  -1   8   7       214.5       215.7     17.8 o
   0   8   7         4.6         2.1      6.9 <
   1   8   7       525.3       596.0     23.8 o
   2   8   7      1698.9      1772.7     51.9 o
   3   8   7        19.2         6.0      7.6 <
   4   8   7      1257.4      1137.5     44.0 o
   5   8   7        18.7        10.8     11.3 <
   6   8   7        29.7        45.4     12.9 <
  -4   9   7       258.4       151.7     29.2 o
  -3   9   7        32.5         4.4     10.2 o
  -2   9   7       167.6       156.1     16.7 o
  -1   9   7       204.1       192.2     18.0 o
   0   9   7      1224.8      1389.7     47.0 o
   1   9   7       110.5       134.2     12.0 o
   2   9   7        30.1        19.3      8.3 o
   3   9   7        68.8        72.6     13.1 o
   4   9   7       924.9       965.6     45.0 o
   5   9   7        95.3        36.6     15.6 o
   6   9   7       115.8       118.1     24.9 o
  -3  10   7       100.4        31.8     21.0 o
  -2  10   7        86.3        17.2     14.0 o
  -1  10   7        33.8        19.2     11.5 <
   0  10   7       153.9       120.9     24.5 o
   1  10   7        75.6        17.8     13.8 o
   2  10   7        40.7        13.8     12.5 o
   3  10   7        41.7        24.9     12.6 o
   4  10   7        48.3         0.2     13.9 o
   2  11   7        79.1        71.4     21.3 o
  -4  -9   8        27.3         6.9     15.9 <
  -3  -9   8       219.1       148.6     17.1 o
  -2  -9   8        35.0         0.3     10.1 o
  -1  -9   8        59.5        47.2     13.5 o
   0  -9   8        38.5        12.3     12.0 o
   1  -9   8        16.4         2.2     15.1 <
  -5  -8   8        38.1        16.3     22.0 <
  -4  -8   8         8.7         5.2      9.3 <
  -3  -8   8        -2.3         4.2      8.7 <
  -2  -8   8        17.0         2.8      8.8 <
  -1  -8   8        11.4         3.6      8.3 <
   0  -8   8        31.7        23.0     11.5 <
   1  -8   8        15.8        18.5     10.7 <
   2  -8   8        68.2        46.1     12.3 o
   3  -8   8        55.6        43.0     12.4 o
  -6  -7   8        -7.1         4.5     18.7 <
  -5  -7   8        25.2         4.9     12.3 <
  -4  -7   8        10.0         0.0      8.5 <
  -3  -7   8        16.3         1.8      8.5 <
  -2  -7   8       135.5       113.6     13.4 o
  -1  -7   8       490.8       486.6     23.6 o
   0  -7   8       118.3       111.5     15.2 o
   1  -7   8        28.3        10.3     10.6 <
   2  -7   8         7.0         9.9      9.1 <
   3  -7   8        39.1        24.2     11.4 o
   4  -7   8       199.9       159.1     20.5 o
  -6  -6   8         2.2         1.5     13.1 <
  -5  -6   8        39.8        13.1     11.3 o
  -4  -6   8        42.8        14.4     11.2 o
  -3  -6   8       185.3       174.5     14.2 o
  -2  -6   8      1010.6      1004.8     35.5 o
  -1  -6   8       185.5       164.1     14.7 o
   0  -6   8       598.0       625.8     25.3 o
   1  -6   8        84.3        90.6     13.4 o
   2  -6   8       110.7        93.5     14.8 o
   3  -6   8       720.5       598.3     36.4 o
   4  -6   8        -4.8         1.5      9.3 <
   5  -6   8        74.9        52.9     14.1 o
  -7  -5   8        29.0         0.1     13.9 <
  -6  -5   8        23.5         0.0     12.4 <
  -5  -5   8        17.5         0.0     10.0 <
  -4  -5   8         5.1         2.6      9.0 <
  -3  -5   8        52.5        55.0      8.9 o
  -2  -5   8       194.7       176.8     13.9 o
  -1  -5   8       110.4       144.4     11.1 o
   0  -5   8      1665.2      1762.2     48.1 o
   1  -5   8     13154.2     13173.8    302.1 o
   2  -5   8        68.2        51.2     12.1 o
   3  -5   8       325.8       340.6     22.8 o
   4  -5   8       487.1       409.8     29.6 o
   5  -5   8        76.7       100.8     13.6 o
   6  -5   8       141.0        95.6     14.2 o
  -7  -4   8        30.8         3.7     13.1 <
  -6  -4   8        -4.8         3.4     10.9 <
  -5  -4   8        28.9        23.5     11.1 <
  -4  -4   8         2.1         0.6      8.3 <
  -3  -4   8         7.0         1.4      6.5 <
  -2  -4   8        36.5        12.4      7.8 o
  -1  -4   8      1245.3      1168.9     37.7 o
   0  -4   8       181.2       217.2     12.7 o
   1  -4   8      1654.7      1692.5     53.7 o
   2  -4   8      2362.4      2418.0     71.2 o
   3  -4   8      1399.7      1532.4     43.5 o
   4  -4   8       432.2       486.0     22.1 o
   5  -4   8       661.4       687.1     29.2 o
   6  -4   8       424.9       365.7     24.0 o
   7  -4   8        23.8         2.3     12.9 <
  -7  -3   8         5.7         6.9     12.4 <
  -6  -3   8        47.9        20.9     12.2 o
  -5  -3   8       148.7       105.5     16.3 o
  -4  -3   8       545.2       572.9     27.8 o
  -3  -3   8      1687.3      1522.8     47.3 o
  -2  -3   8        32.3        26.7      7.5 o
  -1  -3   8       247.1       261.0     13.6 o
   0  -3   8       888.5       795.8     25.5 o
   1  -3   8      3917.1      4032.1     88.8 o
   2  -3   8      6891.8      6865.3    156.1 o
   3  -3   8      6120.9      6031.0    142.1 o
   4  -3   8        26.9        18.3      8.5 o
   5  -3   8       105.9        80.2     12.3 o
   6  -3   8        88.7        56.8     11.7 o
   7  -3   8        42.1        21.1     10.6 o
  -8  -2   8        94.0         0.9     25.7 o
  -7  -2   8        17.0         2.1     11.1 <
  -6  -2   8        28.8         0.2     10.4 <
  -5  -2   8       310.4       299.2     21.4 o
  -4  -2   8       323.5       308.2     20.8 o
  -3  -2   8      1315.4      1532.3     45.0 o
  -2  -2   8      7207.2      7040.9    155.5 o
  -1  -2   8         9.8         4.6      4.8 <
   0  -2   8       241.7       204.7     10.9 o
   1  -2   8      2116.2      1928.9     51.0 o
   2  -2   8      2262.9      2277.4     58.6 o
   3  -2   8        -7.1         1.2      5.8 <
   4  -2   8        97.7        69.6     10.9 o
   5  -2   8      2764.0      2815.2     74.8 o
   6  -2   8       159.1       163.6     13.9 o
   7  -2   8        14.5         0.2      8.6 <
  -8  -1   8        88.3        63.2     25.0 o
  -7  -1   8        40.1        37.5     11.2 o
  -6  -1   8        27.8         6.3      9.7 <
  -5  -1   8        25.0        12.6      7.0 o
  -4  -1   8       104.5        87.7      9.6 o
  -3  -1   8       850.0       975.6     27.9 o
  -2  -1   8      2614.9      2645.9     60.7 o
  -1  -1   8      2162.9      1857.6     51.2 o
   0  -1   8       730.2       805.6     21.4 o
   1  -1   8        32.7        23.2      5.2 o
   2  -1   8       215.3       170.9     10.5 o
   3  -1   8       744.1       851.0     26.3 o
   4  -1   8      2018.2      2021.1     56.0 o
   5  -1   8        25.5        15.1      7.6 o
   6  -1   8       852.9       853.3     33.4 o
   7  -1   8       104.7        70.7     15.4 o
   8  -1   8       -15.7         8.8     16.6 <
  -7   0   8       218.4       217.9     13.7 o
  -6   0   8       298.8       317.6     17.4 o
  -5   0   8        24.7         9.7      7.3 o
  -4   0   8       561.1       563.2     22.2 o
  -3   0   8       142.2       135.2     10.2 o
  -2   0   8       540.0       582.5     17.3 o
  -1   0   8         4.7         0.6      4.3 <
   0   0   8       989.3      1160.4     26.6 o
   1   0   8         5.3         9.2      4.3 <
   2   0   8       293.1       277.3     12.2 o
   3   0   8      3186.4      3237.1     78.2 o
   4   0   8       487.0       552.5     21.1 o
   5   0   8      1170.4      1242.2     38.7 o
   6   0   8       139.2       158.1     15.6 o
   7   0   8        16.5        11.0     10.0 <
   8   0   8        40.1         6.5     19.0 <
  -8   1   8        43.9        17.1     16.6 <
  -7   1   8        22.9         4.1      8.6 <
  -6   1   8       948.1      1019.1     34.5 o
  -5   1   8       146.7       194.6     12.4 o
  -4   1   8        -3.1         4.4      6.0 <
  -3   1   8        22.8        34.5      5.5 o
  -2   1   8      1723.1      1733.1     45.7 o
  -1   1   8        17.9        22.8      4.9 o
   0   1   8      3000.7      3012.7     68.0 o
   1   1   8      1323.8      1331.7     33.7 o
   2   1   8      3296.3      2949.4     75.1 o
   3   1   8       659.5       625.9     20.9 o
   4   1   8        54.8        65.7      8.1 o
   5   1   8       215.7       240.3     18.2 o
   6   1   8        76.8        59.1     12.2 o
   7   1   8       127.1       147.0     16.0 o
   8   1   8       214.8       128.8     29.4 o
  -7   2   8       136.5       138.9     13.2 o
  -6   2   8        16.5         0.2      7.4 <
  -5   2   8        38.7        19.8      8.1 o
  -4   2   8       706.3       640.5     26.2 o
  -3   2   8       213.0       149.0     12.9 o
  -2   2   8       257.1       304.2     13.0 o
  -1   2   8        57.5        83.0      5.8 o
   0   2   8       536.0       649.7     17.0 o
   1   2   8       647.8       580.9     19.7 o
   2   2   8        12.7         4.1      4.7 <
   3   2   8       124.3        97.3     10.2 o
   4   2   8       287.8       241.4     19.9 o
   5   2   8       462.6       454.1     26.8 o
   6   2   8       123.1       168.4     15.5 o
   7   2   8        23.5         8.7     10.6 <
   8   2   8       114.6        79.5     17.0 o
  -7   3   8       140.8        95.3     17.1 o
  -6   3   8       187.4       176.4     14.6 o
  -5   3   8       102.3       127.5     10.7 o
  -4   3   8       157.9       142.5     12.1 o
  -3   3   8        24.2        20.0      6.8 o
  -2   3   8       156.3       162.2     11.1 o
  -1   3   8       856.3       862.0     24.2 o
   0   3   8      1942.6      2176.6     46.6 o
   1   3   8      2452.8      2372.9     61.7 o
   2   3   8       270.6       293.5     14.2 o
   3   3   8      3547.7      3683.7     86.9 o
   4   3   8       631.2       654.5     24.9 o
   5   3   8         7.7         3.8      9.1 <
   6   3   8       125.2       113.2     15.4 o
   7   3   8        20.2         5.3     10.4 <
   8   3   8         6.7         0.3     11.5 <
  -7   4   8       119.2       125.2     17.7 o
  -6   4   8         9.9         4.7      8.0 <
  -5   4   8        52.0        31.6      9.1 o
  -4   4   8         5.1         0.3      6.7 <
  -3   4   8       157.5       165.5     11.7 o
  -2   4   8       285.3       294.2     14.7 o
  -1   4   8      1081.8      1224.8     32.3 o
   0   4   8       629.6       716.6     23.0 o
   1   4   8        -5.8        18.6      6.2 <
   2   4   8       276.0       297.4     15.0 o
   3   4   8      1065.1      1157.3     34.8 o
   4   4   8        33.8        24.8      8.0 o
   5   4   8      2256.5      2297.9     73.7 o
   6   4   8        29.6        18.6     11.1 <
   7   4   8       143.3       119.0     18.4 o
  -6   5   8       431.2       417.9     27.7 o
  -5   5   8        20.7         1.4      8.1 <
  -4   5   8       222.9       175.6     15.0 o
  -3   5   8        14.4        18.7      6.9 <
  -2   5   8       340.4       328.2     16.9 o
  -1   5   8        -4.2         3.6      7.9 <
   0   5   8        59.8        55.0      8.4 o
   1   5   8        83.2       109.0      9.4 o
   2   5   8        50.5        86.9      8.8 o
   3   5   8     10531.1     10516.3    234.9 o
   4   5   8        76.7        37.2     10.8 o
   5   5   8      7113.3      7006.6    174.5 o
   6   5   8       719.6       684.9     38.2 o
   7   5   8       391.3       372.8     29.7 o
  -6   6   8        30.4         0.1     18.3 <
  -5   6   8        95.9        91.9     12.1 o
  -4   6   8       190.2       176.6     14.3 o
  -3   6   8      1324.4      1342.3     48.1 o
  -2   6   8        15.0         5.8      8.6 <
  -1   6   8      1037.3      1023.8     39.8 o
   0   6   8       374.9       383.0     18.2 o
   1   6   8       483.1       516.7     21.4 o
   2   6   8      2883.9      2873.3     75.6 o
   3   6   8       780.7       739.8     30.3 o
   4   6   8      1415.0      1449.0     46.3 o
   5   6   8       153.1       116.5     14.6 o
   6   6   8      1494.9      1562.2     59.6 o
   7   6   8       151.3       109.0     19.4 o
  -5   7   8         1.2         5.9     15.1 <
  -4   7   8        99.8        68.9     13.5 o
  -3   7   8        33.4        30.5     10.3 o
  -2   7   8        29.3        16.9      9.3 o
  -1   7   8       588.8       749.5     29.2 o
   0   7   8      2677.6      2789.0     71.1 o
   1   7   8        81.0        53.5      9.8 o
   2   7   8       647.4       757.5     27.3 o
   3   7   8       200.2       197.0     14.8 o
   4   7   8       267.7       263.5     18.1 o
   5   7   8      1026.7       897.3     39.0 o
   6   7   8       205.0       221.5     21.6 o
   7   7   8        87.4        11.7     21.0 o
  -4   8   8       203.3       130.0     19.3 o
  -3   8   8       480.9       467.0     28.5 o
  -2   8   8      1071.1      1210.3     43.9 o
  -1   8   8       106.1       105.1     14.2 o
   0   8   8       110.1        97.5     13.9 o
   1   8   8       280.0       333.8     17.3 o
   2   8   8      2623.1      2914.6     72.9 o
   3   8   8       273.6       236.4     18.0 o
   4   8   8       640.0       597.0     29.3 o
   5   8   8       580.2       569.4     28.7 o
   6   8   8        19.4         0.7     18.3 <
  -3   9   8         8.7         0.1     10.8 <
  -2   9   8       192.4       152.7     18.2 o
  -1   9   8       159.9       120.1     16.6 o
   0   9   8        51.6        38.1     11.5 o
   1   9   8        88.4        79.9     11.1 o
   2   9   8        55.7        22.5      9.5 o
   3   9   8       227.3       184.9     16.5 o
   4   9   8        17.8         3.8     10.9 <
   5   9   8        13.8        16.6     13.4 <
  -2  10   8      1008.4       717.9     45.0 o
  -1  10   8       134.9       135.6     16.3 o
   0  10   8        97.0        70.9     15.1 o
   1  10   8       104.6        28.7     23.8 o
   2  10   8        91.4        51.9     14.9 o
   3  10   8        65.3        20.7     13.8 o
   2  11   8         5.9         0.6     18.0 <
  -3  -9   9        10.1         0.2     17.3 <
  -2  -9   9        40.7         5.2     18.7 <
  -4  -8   9        21.9         4.1     12.9 <
  -3  -8   9        86.3        74.6     12.7 o
  -2  -8   9        64.9        45.5     11.2 o
  -1  -8   9        69.2        12.6     14.1 o
   0  -8   9        11.1        24.9     10.9 <
   1  -8   9        57.6        30.0     13.3 o
   2  -8   9       336.3       243.3     25.8 o
  -5  -7   9        44.0        19.0     13.6 o
  -4  -7   9       263.1       229.1     22.8 o
  -3  -7   9       124.4       110.2     13.7 o
  -2  -7   9       255.0       262.9     17.8 o
  -1  -7   9       146.8       102.1     14.0 o
   0  -7   9        46.0        75.3     12.7 o
   1  -7   9       403.7       331.7     26.9 o
   2  -7   9        18.0        21.1     11.0 <
   3  -7   9       129.8        80.5     17.2 o
  -6  -6   9        22.7         0.1     17.5 <
  -5  -6   9         3.2         3.2     11.2 <
  -4  -6   9        12.8         2.9     11.2 <
  -3  -6   9        16.7         5.1      8.4 <
  -2  -6   9       586.4       575.3     26.3 o
  -1  -6   9      3829.1      4094.8     96.7 o
   0  -6   9         2.5         6.5     10.9 <
   1  -6   9       214.0       254.9     19.6 o
   2  -6   9       681.5       631.7     35.5 o
   3  -6   9        47.0        55.1     12.3 o
   4  -6   9       164.4       162.2     18.8 o
  -6  -5   9        -1.0         0.7     11.7 <
  -5  -5   9        -8.6         3.2      8.9 <
  -4  -5   9        27.9         0.1     10.7 <
  -3  -5   9       338.1       303.9     18.4 o
  -2  -5   9        29.4        23.6      8.4 o
  -1  -5   9      2267.5      2174.2     62.1 o
   0  -5   9      1007.6      1080.0     34.7 o
   1  -5   9      3495.8      3615.3     98.2 o
   2  -5   9       294.5       301.4     21.9 o
   3  -5   9       965.9      1012.2     42.6 o
   4  -5   9       857.8       672.2     41.1 o
   5  -5   9        28.0        19.0     11.4 <
  -7  -4   9         0.9        11.7     18.4 <
  -6  -4   9        73.4        70.5     14.8 o
  -5  -4   9       371.0       316.1     25.3 o
  -4  -4   9         3.8         8.6      9.6 <
  -3  -4   9         8.9        16.2      9.2 <
  -2  -4   9       302.0       274.1     16.8 o
  -1  -4   9      1717.7      1759.9     48.8 o
   0  -4   9      5219.8      5205.8    122.3 o
   1  -4   9      3723.3      3822.6    100.6 o
   2  -4   9        27.8        49.1     12.0 <
   3  -4   9        29.0         7.1     10.3 <
   4  -4   9       264.4       225.7     17.2 o
   5  -4   9        17.9         0.8      8.8 <
   6  -4   9        62.8        15.4     11.4 o
  -7  -3   9        62.7        25.2     14.7 o
  -6  -3   9        17.1        12.4     11.5 <
  -5  -3   9       353.2       438.6     24.1 o
  -4  -3   9       919.5       890.0     39.4 o
  -3  -3   9        16.3        23.9      9.2 <
  -2  -3   9        16.2         7.8      7.2 <
  -1  -3   9       854.1       703.5     28.8 o
   0  -3   9       296.4       258.9     15.5 o
   1  -3   9       174.0       177.1     10.3 o
   2  -3   9        10.4         6.7      7.8 <
   3  -3   9      6462.5      6455.5    150.2 o
   4  -3   9       862.9       904.2     32.6 o
   5  -3   9        23.5         1.4      8.7 <
   6  -3   9        45.2        36.2     10.6 o
   7  -3   9        19.6        10.4     12.0 <
  -7  -2   9        13.9         0.4     12.1 <
  -6  -2   9        21.7         2.0     11.0 <
  -5  -2   9       263.6       208.5     20.4 o
  -4  -2   9       903.2      1070.8     37.9 o
  -3  -2   9      1231.9      1120.4     44.5 o
  -2  -2   9       863.1       958.3     28.4 o
  -1  -2   9        25.6         0.2      5.6 o
   0  -2   9       822.7       799.8     24.4 o
   1  -2   9       499.5       512.9     17.6 o
   2  -2   9       804.7       844.1     27.9 o
   3  -2   9        76.2        67.1      9.6 o
   4  -2   9      3154.8      3098.8     81.8 o
   5  -2   9       351.2       361.3     19.8 o
   6  -2   9         6.2         4.6      8.4 <
   7  -2   9        28.5        15.1     13.2 <
  -7  -1   9         6.9         0.0     11.1 <
  -6  -1   9       272.5       242.8     21.6 o
  -5  -1   9         7.2         0.6      9.0 <
  -4  -1   9       127.7       116.9     10.9 o
  -3  -1   9        10.3         5.6      6.5 <
  -2  -1   9        16.5         0.3      5.2 o
  -1  -1   9       143.0       132.0      8.6 o
   0  -1   9       423.7       390.9     15.5 o
   1  -1   9      3639.9      3786.2     83.0 o
   2  -1   9      2696.5      2792.8     67.2 o
   3  -1   9      1776.1      1800.5     50.1 o
   4  -1   9        35.7        36.4      7.9 o
   5  -1   9        46.5        64.4      8.8 o
   6  -1   9         7.9        11.5      9.7 <
   7  -1   9        17.7        13.0     11.5 <
  -8   0   9       180.4       142.6     28.1 o
  -7   0   9        28.6        21.5     12.4 <
  -6   0   9        46.4        33.1      8.9 o
  -5   0   9        31.9        35.8      7.8 o
  -4   0   9       206.9       183.8     13.4 o
  -3   0   9       183.8       134.3     12.1 o
  -2   0   9       411.9       397.3     17.4 o
  -1   0   9       247.8       300.8     11.1 o
   0   0   9      1622.4      1609.9     40.5 o
   1   0   9      1186.4      1103.6     31.8 o
   2   0   9        88.8        90.1      7.4 o
   3   0   9       173.4       182.8     12.3 o
   4   0   9        69.6        80.2      9.1 o
   5   0   9       349.3       392.7     23.6 o
   6   0   9       364.5       339.0     25.5 o
   7   0   9        87.3        67.1     14.2 o
  -7   1   9        28.3        17.4      9.1 o
  -6   1   9        63.5        38.4      8.7 o
  -5   1   9       115.9       120.4     10.9 o
  -4   1   9         3.5         2.4      6.0 <
  -3   1   9        40.4        15.8      7.1 o
  -2   1   9        53.5        43.0      7.7 o
  -1   1   9      1956.7      1872.1     47.4 o
   0   1   9       266.1       278.5     11.5 o
   1   1   9       100.6        83.5      7.7 o
   2   1   9       132.1       131.0      8.6 o
   3   1   9       577.1       628.6     19.6 o
   4   1   9        99.9       131.6     13.0 o
   5   1   9       376.2       360.0     24.4 o
   6   1   9       438.0       409.6     28.0 o
   7   1   9       144.3       103.8     16.8 o
  -7   2   9         3.4        12.6      9.1 <
  -6   2   9        16.5         5.4      7.8 <
  -5   2   9         3.4         5.2      6.9 <
  -4   2   9        78.0        58.0      9.4 o
  -3   2   9       196.2       194.1     12.4 o
  -2   2   9       762.8       820.3     25.9 o
  -1   2   9      3488.7      3565.4     79.1 o
   0   2   9       236.8       210.5     10.9 o
   1   2   9      2196.8      2299.5     52.8 o
   2   2   9      1306.1      1400.1     38.4 o
   3   2   9       284.6       245.4     15.4 o
   4   2   9        11.9         8.1      8.1 <
   5   2   9       174.9       156.7     17.5 o
   6   2   9        59.8        37.3     11.8 o
   7   2   9       298.5       301.6     24.5 o
  -7   3   9        13.9         0.1     11.6 <
  -6   3   9         4.8         0.8      8.1 <
  -5   3   9        23.8        11.9      7.7 o
  -4   3   9        39.1        34.0      7.9 o
  -3   3   9        61.2        48.9      8.5 o
  -2   3   9       767.8       822.5     26.3 o
  -1   3   9        74.2       108.3      8.3 o
   0   3   9       366.3       454.2     16.5 o
   1   3   9      1017.8      1169.2     32.1 o
   2   3   9       505.7       487.9     21.0 o
   3   3   9      1885.0      1972.9     52.9 o
   4   3   9         3.3         3.6      9.0 <
   5   3   9       398.0       356.7     26.0 o
   6   3   9       144.3       134.0     17.0 o
   7   3   9        37.4        34.3     12.4 o
  -6   4   9        15.0         2.7      7.9 <
  -5   4   9        10.2        10.5      7.4 <
  -4   4   9         4.4         9.2      6.3 <
  -3   4   9        43.4        51.3      7.9 o
  -2   4   9       189.0       216.0     12.4 o
  -1   4   9       633.6       687.6     28.4 o
   0   4   9         9.0        16.8      6.5 <
   1   4   9     13950.5     14243.8    302.6 o
   2   4   9       266.2       254.8     15.8 o
   3   4   9     16326.1     16008.8    354.2 o
   4   4   9       283.4       289.9     17.4 o
   5   4   9      1888.6      1952.3     66.5 o
   6   4   9       144.1       163.1     17.7 o
   7   4   9       100.2        93.1     16.3 o
  -6   5   9        72.4        52.9     14.5 o
  -5   5   9       479.7       434.0     23.4 o
  -4   5   9        54.2        31.6      9.2 o
  -3   5   9       339.7       321.3     21.3 o
  -2   5   9       144.6       176.4     14.5 o
  -1   5   9       207.1       212.1     17.0 o
   0   5   9      1263.7      1250.4     38.9 o
   1   5   9       195.4       152.9     13.8 o
   2   5   9      3511.6      3516.2     94.9 o
   3   5   9       645.2       664.5     26.7 o
   4   5   9      6852.0      6626.5    160.7 o
   5   5   9       567.5       536.5     32.9 o
   6   5   9      1005.0      1063.6     47.3 o
   7   5   9       125.1       126.2     17.9 o
  -6   6   9        21.9         7.7     20.3 <
  -5   6   9         8.4         0.3      9.3 <
  -4   6   9        11.9         0.5      9.5 <
  -3   6   9       254.9       324.9     20.1 o
  -2   6   9      1696.3      1813.4     57.0 o
  -1   6   9        42.0        48.7     10.4 o
   0   6   9       107.3       115.6     13.2 o
   1   6   9       710.6       800.2     27.8 o
   2   6   9      1119.5      1035.9     38.2 o
   3   6   9      1853.6      1792.9     55.4 o
   4   6   9      1026.6      1033.7     37.7 o
   5   6   9        22.8        23.6      9.1 <
   6   6   9       160.0       178.0     19.9 o
   7   6   9         8.8         0.0     16.3 <
  -4   7   9       231.8       261.0     19.8 o
  -3   7   9        23.2        54.5     10.4 <
  -2   7   9        -9.9         7.1      8.2 <
  -1   7   9       352.1       459.2     22.9 o
   0   7   9      2962.5      3836.7     85.7 o
   1   7   9       320.0       318.3     18.4 o
   2   7   9      1287.0      1349.7     43.0 o
   3   7   9      2079.4      2128.4     61.9 o
   4   7   9        10.2         2.7      7.7 <
   5   7   9        -3.7         1.6      9.0 <
   6   7   9       150.4       142.2     19.2 o
  -4   8   9        51.8        10.1     16.5 o
  -3   8   9       181.8       120.2     18.9 o
  -2   8   9       117.9       127.7     15.5 o
  -1   8   9       211.6       215.0     19.0 o
   0   8   9        77.0        50.2     12.0 o
   1   8   9       199.9       189.1     14.9 o
   2   8   9       112.3       138.5     12.2 o
   3   8   9        37.6        35.7      8.7 o
   4   8   9        94.2        57.6     12.0 o
   5   8   9         4.2         0.0      8.7 <
   6   8   9        28.7         4.9     18.4 <
  -3   9   9        67.5        55.7     17.7 o
  -2   9   9       102.8        51.0     14.4 o
  -1   9   9        89.9        39.7     14.1 o
   0   9   9        81.6        75.9     13.9 o
   1   9   9        12.2         2.0     10.4 <
   2   9   9        31.1         2.4      9.1 o
   3   9   9       385.9       379.5     22.6 o
   4   9   9        22.3         0.4      9.1 <
   5   9   9        76.1        36.8     20.3 o
  -1  10   9       396.0       255.7     35.4 o
   0  10   9        35.2         0.2     11.2 o
   1  10   9        31.5         0.3     11.8 <
   2  10   9        78.8        40.5     19.3 o
   3  10   9        32.2         0.6     18.4 <
  -3  -8  10       145.0        74.7     17.4 o
  -2  -8  10        21.4        16.0     10.0 <
  -1  -8  10       189.4       102.4     20.0 o
   0  -8  10        40.8        34.6     13.3 o
   1  -8  10       123.4        41.5     24.4 o
  -4  -7  10       176.9       139.0     19.9 o
  -3  -7  10      1010.5      1006.3     38.9 o
  -2  -7  10        45.4        80.2     10.5 o
  -1  -7  10        65.7        88.7     14.4 o
   0  -7  10       322.6       280.0     24.7 o
   1  -7  10        31.1        12.7     12.8 <
   2  -7  10       166.0       166.5     19.7 o
   3  -7  10        34.8        10.9     11.8 <
  -5  -6  10        40.5        27.0     13.2 o
  -4  -6  10        17.2         8.1     10.9 <
  -3  -6  10       794.0       740.9     38.8 o
  -2  -6  10       366.6       320.2     20.8 o
  -1  -6  10      2706.3      2700.5     74.0 o
   0  -6  10         9.8        13.2     10.7 <
   1  -6  10       473.0       487.1     29.0 o
   2  -6  10       421.5       309.3     28.1 o
   3  -6  10        85.1        63.9     15.3 o
   4  -6  10       366.8       241.0     27.6 o
  -6  -5  10        22.4         3.0     16.9 <
  -5  -5  10        12.3         2.8     10.2 <
  -4  -5  10        28.2        37.5     11.5 <
  -3  -5  10       284.8       261.1     22.0 o
  -2  -5  10      1676.3      1702.4     50.7 o
  -1  -5  10      2299.3      2291.4     63.9 o
   0  -5  10       106.3        83.5     15.1 o
   1  -5  10        16.2        29.4     10.1 <
   2  -5  10       584.0       559.8     31.7 o
   3  -5  10        27.6         0.5     10.6 <
   4  -5  10        22.1         0.0     10.5 <
   5  -5  10        92.6        74.9     15.7 o
  -6  -4  10        90.6        98.9     17.0 o
  -5  -4  10        45.7        35.9     12.2 o
  -4  -4  10         1.8         0.4      9.6 <
  -3  -4  10       246.2       230.1     20.5 o
  -2  -4  10         6.6         2.2      7.6 <
  -1  -4  10       364.6       321.8     18.8 o
   0  -4  10       149.2       152.1     12.6 o
   1  -4  10      5397.8      5536.3    138.2 o
   2  -4  10      1312.8      1309.2     49.5 o
   3  -4  10        19.1         7.2     10.2 <
   4  -4  10        98.6        65.5     14.9 o
   5  -4  10        10.4         0.3     10.9 <
   6  -4  10       183.4        88.5     27.5 o
  -6  -3  10       202.3       199.5     20.6 o
  -5  -3  10       250.0       297.4     21.7 o
  -4  -3  10       268.0       283.9     21.2 o
  -3  -3  10        14.0         1.8      9.2 <
  -2  -3  10       245.6       215.3     14.7 o
  -1  -3  10       240.3       271.3     14.6 o
   0  -3  10       357.2       372.9     17.7 o
   1  -3  10       812.0       772.0     34.3 o
   2  -3  10      3559.8      3430.3     97.9 o
   3  -3  10       283.4       285.8     17.0 o
   4  -3  10        24.9         2.7      8.6 <
   5  -3  10       103.6        96.2     12.3 o
   6  -3  10        47.1        28.4     10.8 o
  -7  -2  10        -5.3         0.6     18.4 <
  -6  -2  10        64.1        56.6     14.1 o
  -5  -2  10        41.8        14.7     11.3 o
  -4  -2  10       155.8       145.8     16.0 o
  -3  -2  10        85.9        90.6     12.9 o
  -2  -2  10       171.8       179.7     15.2 o
  -1  -2  10       802.0       914.4     32.6 o
   0  -2  10      1237.1      1248.0     34.0 o
   1  -2  10       594.7       629.3     20.4 o
   2  -2  10         3.1         1.1      6.5 <
   3  -2  10        11.1        10.4      7.4 <
   4  -2  10       111.6       136.1     11.3 o
   5  -2  10        28.6        22.0      8.5 o
   6  -2  10       105.9        76.7     12.7 o
  -7  -1  10        67.2        19.7     14.3 o
  -6  -1  10       -10.0         0.0      9.8 <
  -5  -1  10        52.8        49.3     12.1 o
  -4  -1  10        52.7        56.7     10.5 o
  -3  -1  10         9.2        16.7      6.8 <
  -2  -1  10       157.9       200.1     11.5 o
  -1  -1  10       352.8       293.1     14.3 o
   0  -1  10       109.5       150.9      8.3 o
   1  -1  10        43.9        34.8      6.2 o
   2  -1  10         2.7        15.1      6.3 <
   3  -1  10      1105.0      1271.9     36.1 o
   4  -1  10       292.7       365.2     17.2 o
   5  -1  10       200.7       143.0     18.5 o
   6  -1  10        44.0        20.7     11.9 o
   7  -1  10         4.9         0.6     11.9 <
  -7   0  10        54.1        36.0     13.0 o
  -6   0  10        32.7        16.4     11.4 <
  -5   0  10        18.9         5.1      7.7 <
  -4   0  10        18.7         2.6      6.8 <
  -3   0  10       782.3       660.2     28.1 o
  -2   0  10       329.4       377.5     16.3 o
  -1   0  10        16.6         0.0      5.3 o
   0   0  10       514.6       495.3     17.9 o
   1   0  10       398.2       413.7     15.6 o
   2   0  10        26.7         5.4      6.0 o
   3   0  10       708.5       817.0     26.7 o
   4   0  10      1361.9      1394.2     50.8 o
   5   0  10        13.8        14.4      9.4 <
   6   0  10        34.8         9.6     10.3 o
   7   0  10        -0.7        14.3     10.0 <
  -7   1  10        30.7         0.1      9.3 o
  -6   1  10        57.9        42.8      9.7 o
  -5   1  10       104.2        89.9     10.8 o
  -4   1  10        40.2        26.2      7.8 o
  -3   1  10       948.8       960.5     31.7 o
  -2   1  10        43.5        30.3      7.5 o
  -1   1  10       346.5       359.5     16.2 o
   0   1  10       247.4       258.0     11.4 o
   1   1  10       694.7       722.8     21.9 o
   2   1  10       218.6       246.6     11.5 o
   3   1  10       320.2       282.6     21.0 o
   4   1  10        33.7        19.0     10.2 o
   5   1  10       838.7       995.1     39.6 o
   6   1  10       128.8       111.7     16.4 o
   7   1  10       279.2       289.9     24.1 o
  -7   2  10        21.4         2.1      9.9 <
  -6   2  10        27.4         0.2      7.2 o
  -5   2  10        34.4        23.6      7.6 o
  -4   2  10       303.8       280.4     16.9 o
  -3   2  10       153.3       162.9     11.8 o
  -2   2  10       391.8       373.4     18.0 o
  -1   2  10       543.5       548.5     21.2 o
   0   2  10      1007.8       966.4     28.3 o
   1   2  10       640.8       775.9     23.8 o
   2   2  10         5.5        18.9      6.6 <
   3   2  10       317.2       349.2     17.2 o
   4   2  10        34.3        13.2      9.9 o
   5   2  10        21.9         9.3     10.6 <
   6   2  10       146.0       139.6     17.1 o
   7   2  10       202.6       222.6     20.1 o
  -7   3  10        60.5         9.9     17.7 o
  -6   3  10        47.6        32.5      9.6 o
  -5   3  10        25.3        13.7      8.1 o
  -4   3  10        24.7         5.8      7.7 o
  -3   3  10       446.4       440.4     20.0 o
  -2   3  10         8.2         0.8      6.3 <
  -1   3  10      5985.4      5999.6    136.0 o
   0   3  10       200.5       158.8     13.0 o
   1   3  10     21384.5     21264.8    456.6 o
   2   3  10        81.7       107.2     10.3 o
   3   3  10      6459.3      6471.1    149.8 o
   4   3  10       416.2       447.4     26.2 o
   5   3  10       201.8       203.3     19.6 o
   6   3  10       773.3       786.4     40.4 o
   7   3  10        20.0        31.1     11.9 <
  -6   4  10        20.3         3.6      8.3 <
  -5   4  10        64.1        44.5      9.8 o
  -4   4  10         7.9         4.4      7.2 <
  -3   4  10        51.7        43.8      8.6 o
  -2   4  10       394.0       388.8     23.1 o
  -1   4  10       255.1       282.4     18.7 o
   0   4  10      2764.4      2911.2     70.7 o
   1   4  10       499.5       450.7     21.8 o
   2   4  10     12652.8     12053.0    278.0 o
   3   4  10      2222.1      2052.1     62.0 o
   4   4  10      4124.8      4005.2    103.5 o
   5   4  10       480.0       500.0     30.0 o
   6   4  10       537.6       543.2     33.5 o
   7   4  10        20.4         4.7     11.2 <
  -6   5  10        16.5         0.9     11.6 <
  -5   5  10       109.8        66.5     12.2 o
  -4   5  10       464.8       517.1     27.1 o
  -3   5  10        25.5        13.2      9.7 <
  -2   5  10         8.9        13.0      8.7 <
  -1   5  10       807.5       960.7     35.0 o
   0   5  10      1568.8      1635.5     53.1 o
   1   5  10      1359.2      1401.7     42.3 o
   2   5  10      4261.1      4162.3    104.8 o
   3   5  10        37.9        29.3      8.9 o
   4   5  10       663.8       676.5     28.5 o
   5   5  10        13.1         7.8     11.3 <
   6   5  10       115.8        95.1     17.4 o
  -5   6  10        57.0        73.7     12.5 o
  -4   6  10        48.3        43.5     10.9 o
  -3   6  10       190.2       193.8     17.8 o
  -2   6  10      2571.8      2858.1     78.4 o
  -1   6  10       121.4       108.7     14.4 o
   0   6  10       860.5      1089.0     37.0 o
   1   6  10      2629.3      2935.8     71.3 o
   2   6  10       106.4        97.8     10.4 o
   3   6  10        47.6        30.1      9.7 o
   4   6  10      1150.8      1187.2     41.1 o
   5   6  10        43.9        65.9     13.5 o
   6   6  10       273.1       261.0     24.5 o
  -5   7  10        67.2        13.0     17.9 o
  -4   7  10       175.9       154.5     18.8 o
  -3   7  10       288.5       267.7     22.3 o
  -2   7  10       127.4        97.9     15.7 o
  -1   7  10        78.6       103.1     12.5 o
   0   7  10       797.8       898.1     36.7 o
   1   7  10       174.5       227.3     17.0 o
   2   7  10       549.7       409.1     26.0 o
   3   7  10        36.1        15.6      9.0 o
   4   7  10       150.8       134.6     14.9 o
   5   7  10        39.7        36.3     10.7 o
   6   7  10        40.6        43.5     17.0 <
  -4   8  10       149.0        59.1     23.2 o
  -3   8  10       117.8        37.6     15.8 o
  -2   8  10        35.5        42.2     11.7 o
  -1   8  10        24.4         6.8     10.5 <
   0   8  10        87.6        81.4     14.1 o
   1   8  10       748.6       820.6     36.4 o
   2   8  10        75.0        64.0     11.1 o
   3   8  10        24.3        37.8      9.1 <
   4   8  10        28.6         9.6      9.3 o
   5   8  10        51.0        28.9     11.1 o
  -2   9  10        34.3         4.0     11.3 o
  -1   9  10        67.4        42.2     12.8 o
   0   9  10        84.3        67.4     13.8 o
   1   9  10         1.1         0.0      9.7 <
   2   9  10       179.4       163.3     15.4 o
   3   9  10        21.7         0.8      9.1 <
   4   9  10        46.5        10.7     10.4 o
   1  10  10        64.9         3.3     17.3 o
   2  10  10       192.4       174.5     24.9 o
   3  10  10         1.9        10.4     19.0 <
  -2  -8  11        86.8        49.9     22.2 o
  -1  -8  11        74.6         0.6     20.0 o
  -3  -7  11       823.6       872.0     41.0 o
  -2  -7  11        25.8         0.2      9.9 <
  -1  -7  11       173.0       134.2     19.8 o
   0  -7  11        29.1         7.4     12.9 <
   1  -7  11        85.0        64.8     16.5 o
  -4  -6  11       366.8       389.7     27.0 o
  -3  -6  11      1086.1      1095.1     47.5 o
  -2  -6  11        27.9        23.8     10.0 <
  -1  -6  11        -1.6         2.9     12.6 <
   0  -6  11       474.9       441.6     29.7 o
   1  -6  11        23.5         2.1     11.5 <
   2  -6  11         8.1         1.3     11.0 <
   3  -6  11        43.3        34.7     13.8 o
  -5  -5  11        65.4        51.9     14.0 o
  -4  -5  11         7.3        18.5     10.6 <
  -3  -5  11       141.8        97.1     17.2 o
  -2  -5  11       156.8       169.5     14.2 o
  -1  -5  11      2170.9      2240.5     62.0 o
   0  -5  11       450.0       467.1     27.5 o
   1  -5  11        36.3        20.8     11.4 o
   2  -5  11        89.3        79.4     15.0 o
   3  -5  11        24.1         8.3     11.6 <
   4  -5  11        83.6        48.8     15.0 o
  -5  -4  11         0.0         0.0     10.2 <
  -4  -4  11        43.8        27.5     12.7 o
  -3  -4  11       168.6       183.4     18.5 o
  -2  -4  11       315.8       299.2     22.8 o
  -1  -4  11       872.8       773.9     32.0 o
   0  -4  11       981.6       958.3     40.4 o
   1  -4  11         4.2         8.2      9.2 <
   2  -4  11        31.1        40.0     11.7 <
   3  -4  11       302.9       273.7     23.2 o
   4  -4  11        24.6         4.5     11.8 <
   5  -4  11       244.4       172.7     23.0 o
  -6  -3  11       103.4        93.4     17.0 o
  -5  -3  11        -2.7         1.7     10.0 <
  -4  -3  11        48.0        68.6     12.2 o
  -3  -3  11        73.4        66.4     13.1 o
  -2  -3  11        60.2        55.8     12.2 o
  -1  -3  11        81.6        97.0      9.8 o
   0  -3  11        31.7        40.5      7.8 o
   1  -3  11       223.5       241.0     18.2 o
   2  -3  11        27.7        23.1     10.4 <
   3  -3  11        -1.2         1.5      9.2 <
   4  -3  11       105.8        97.2     12.3 o
   5  -3  11        63.7        18.8     10.5 o
   6  -3  11       161.6       134.7     19.5 o
  -6  -2  11        41.7        33.2     13.4 o
  -5  -2  11        -1.7         0.5     10.0 <
  -4  -2  11        24.8        30.1     11.0 <
  -3  -2  11        23.6        28.9     10.2 <
  -2  -2  11        63.2        72.0     11.5 o
  -1  -2  11        10.2         8.5      6.8 <
   0  -2  11        49.3        29.0      8.4 o
   1  -2  11      1208.4      1325.8     37.6 o
   2  -2  11       132.6       180.0     11.6 o
   3  -2  11       235.5       222.3     15.6 o
   4  -2  11       124.6       112.6     12.5 o
   5  -2  11        56.6        45.0      9.7 o
   6  -2  11        25.1         3.9     11.7 <
  -6  -1  11        12.4         0.3     11.4 <
  -5  -1  11        54.7        32.2     12.1 o
  -4  -1  11        85.7        66.0     13.4 o
  -3  -1  11        26.3         2.1     10.2 <
  -2  -1  11       752.4       732.4     27.2 o
  -1  -1  11        62.6        22.6      7.3 o
   0  -1  11        43.2        32.1      6.8 o
   1  -1  11       197.8       247.0     11.3 o
   2  -1  11      1534.4      1684.3     45.1 o
   3  -1  11        14.1        11.4      7.4 <
   4  -1  11       331.3       325.8     23.9 o
   5  -1  11       148.6       182.5     18.0 o
   6  -1  11        57.8        16.1     13.0 o
  -6   0  11         8.0         1.5     11.3 <
  -5   0  11        66.6        52.6     12.8 o
  -4   0  11         3.7         1.0      7.3 <
  -3   0  11        88.0        84.8     10.0 o
  -2   0  11        23.4        26.6      8.0 <
  -1   0  11       544.9       606.6     21.9 o
   0   0  11       263.9       274.6     12.7 o
   1   0  11        70.7        43.4      7.4 o
   2   0  11        17.5        11.1      6.5 <
   3   0  11       328.1       513.1     22.1 o
   4   0  11       144.9       128.0     16.7 o
   5   0  11       705.9       875.8     36.6 o
   6   0  11        58.2        56.8     12.3 o
  -6   1  11        51.4        25.0     10.3 o
  -5   1  11        50.1        35.2      9.5 o
  -4   1  11        85.8        70.4     10.5 o
  -3   1  11        93.0       104.4     10.4 o
  -2   1  11       356.2       336.7     17.7 o
  -1   1  11       443.9       486.4     19.4 o
   0   1  11        -3.1         3.7      5.4 <
   1   1  11       131.6       173.7      9.4 o
   2   1  11       118.5       160.2     10.8 o
   3   1  11       134.3       147.5     15.2 o
   4   1  11       153.9       194.3     17.0 o
   5   1  11       639.5       774.4     34.9 o
   6   1  11        18.9         6.5     10.1 <
  -7   2  11        28.1         0.2     16.7 <
  -6   2  11        14.2         1.4      9.1 <
  -5   2  11        73.3        63.4     10.5 o
  -4   2  11        13.2         0.5      7.8 <
  -3   2  11      1361.7      1416.3     42.1 o
  -2   2  11       112.5        93.7     10.6 o
  -1   2  11     12793.4     13112.7    277.8 o
   0   2  11        91.1       113.7     10.7 o
   1   2  11      8316.5      8308.8    186.2 o
   2   2  11       482.9       504.0     21.5 o
   3   2  11        30.9        56.6     10.2 o
   4   2  11      2494.6      2765.2     79.0 o
   5   2  11       262.4       253.2     22.3 o
   6   2  11       131.8       103.1     17.0 o
  -6   3  11        24.1         0.4      8.7 <
  -5   3  11        30.4        28.5      9.0 o
  -4   3  11       182.5       173.7     14.1 o
  -3   3  11       442.1       373.6     20.7 o
  -2   3  11       602.4       664.8     24.0 o
  -1   3  11        14.3        21.3     10.4 <
   0   3  11      6192.8      6074.7    151.6 o
   1   3  11      4958.0      4854.9    117.6 o
   2   3  11      8146.9      7980.2    184.8 o
   3   3  11      1360.2      1325.1     43.1 o
   4   3  11      1074.8      1013.9     45.4 o
   5   3  11        13.9         8.4     10.8 <
   6   3  11        26.9        15.7     12.9 <
  -6   4  11       106.3       109.1     15.1 o
  -5   4  11       102.4        52.8     11.4 o
  -4   4  11        26.1        14.3      6.9 o
  -3   4  11       481.9       478.8     26.9 o
  -2   4  11       799.2       755.0     35.2 o
  -1   4  11       726.0       808.7     32.8 o
   0   4  11      7339.5      7261.6    178.0 o
   1   4  11        70.0        89.6      9.9 o
   2   4  11      2300.9      2243.6     63.4 o
   3   4  11       204.0       198.9     15.1 o
   4   4  11        31.3        32.1     11.2 <
   5   4  11       114.6        95.4     15.9 o
   6   4  11        22.2         1.0     12.1 <
  -5   5  11        41.9        12.8     11.5 o
  -4   5  11      1223.6      1240.8     49.4 o
  -3   5  11        56.4        31.4     11.6 o
  -2   5  11       320.2       361.3     21.9 o
  -1   5  11      1142.6      1297.9     44.3 o
   0   5  11        69.3        66.2     12.1 o
   1   5  11       154.4       147.1     13.0 o
   2   5  11      3645.2      3567.7     92.9 o
   3   5  11       509.1       511.1     24.3 o
   4   5  11      1130.5      1170.6     40.6 o
   5   5  11        36.8        45.7     12.2 o
   6   5  11        12.2         0.9     11.3 <
  -5   6  11       202.8       121.6     27.6 o
  -4   6  11       109.8        72.7     14.8 o
  -3   6  11        30.4        15.8     10.4 <
  -2   6  11       951.7      1050.0     41.4 o
  -1   6  11       436.2       534.5     26.5 o
   0   6  11       749.2       605.3     35.3 o
   1   6  11        35.4        28.6     10.3 o
   2   6  11       389.6       376.0     20.9 o
   3   6  11        13.1         0.4      8.5 <
   4   6  11        62.6        74.4     10.9 o
   5   6  11       118.5        74.2     17.1 o
   6   6  11        27.5         6.0     15.3 <
  -4   7  11        39.6         2.3     15.5 <
  -3   7  11        11.6         4.1     11.3 <
  -2   7  11        62.3        47.9     12.7 o
  -1   7  11       791.5       864.6     37.8 o
   0   7  11       120.9       121.5     14.6 o
   1   7  11        27.0         0.0      9.8 <
   2   7  11        30.8        21.1      9.3 o
   3   7  11       163.0       148.8     15.4 o
   4   7  11        15.3         0.2      9.2 <
   5   7  11        68.4        40.7     15.2 o
  -2   8  11       148.4       115.8     17.5 o
  -1   8  11         2.5         0.8      9.2 <
   0   8  11       145.1       162.4     17.1 o
   1   8  11         3.4         5.1      8.9 <
   2   8  11         9.3         0.7      9.7 <
   3   8  11        87.2        69.7     11.8 o
   4   8  11        31.1         3.4     10.7 <
   5   8  11        16.7        18.4     19.3 <
  -1   9  11        56.5         3.8     15.6 o
   0   9  11       286.9       306.4     23.5 o
   1   9  11        64.2        53.0     12.7 o
   2   9  11        90.2        63.4     15.2 o
   3   9  11       141.9        56.9     17.3 o
  -3  -7  12        47.3         5.5     19.5 <
  -1  -7  12        53.4         1.4     20.5 <
  -3  -6  12       649.3       665.0     36.1 o
  -2  -6  12        50.5        49.4     14.0 o
  -1  -6  12        33.7        12.8     13.3 <
   0  -6  12       127.7        82.9     17.5 o
   1  -6  12        44.8        22.6     12.9 o
   2  -6  12        74.7        29.0     15.1 o
  -4  -5  12       155.8       138.0     18.8 o
  -3  -5  12       267.4       225.1     23.0 o
  -2  -5  12       107.5        70.2     16.2 o
  -1  -5  12         7.9         4.7      9.7 <
   0  -5  12       236.7       237.8     20.8 o
   1  -5  12       267.0       196.4     22.4 o
   2  -5  12        10.5         0.0     10.9 <
   3  -5  12       354.8       245.7     26.9 o
   4  -5  12        62.6        39.8     18.9 o
  -5  -4  12        22.4         0.4     12.1 <
  -4  -4  12         7.6         0.5     11.9 <
  -3  -4  12        11.8         6.6     11.6 <
  -2  -4  12        30.2        35.9     11.9 <
  -1  -4  12        73.5        70.7     11.0 o
   0  -4  12        33.5         7.4     11.2 <
   1  -4  12         0.3         0.4      9.4 <
   2  -4  12       175.1       175.4     18.0 o
   3  -4  12        32.8        20.1     11.7 <
   4  -4  12       444.4       308.2     29.7 o
   5  -4  12        49.4         0.4     18.0 <
  -5  -3  12       -14.9         5.0     10.7 <
  -4  -3  12        14.0         9.5     10.9 <
  -3  -3  12        19.0         6.7     10.9 <
  -2  -3  12        51.7        37.1     12.6 o
  -1  -3  12       423.9       427.5     20.7 o
   0  -3  12       143.7       150.8     12.2 o
   1  -3  12       128.6        93.4     15.4 o
   2  -3  12       253.4       266.9     20.5 o
   3  -3  12       177.1       157.9     17.9 o
   4  -3  12        17.0         0.5     10.8 <
   5  -3  12       200.9       119.7     21.0 o
  -5  -2  12        18.1         0.3     11.7 <
  -4  -2  12       301.5       255.6     23.7 o
  -3  -2  12        -0.6         7.8      9.7 <
  -2  -2  12        22.5         1.8     10.1 <
  -1  -2  12        21.6        12.7     10.0 <
   0  -2  12       535.4       567.1     23.0 o
   1  -2  12       148.6       125.2     15.4 o
   2  -2  12       404.0       404.9     24.5 o
   3  -2  12       604.0       633.4     26.5 o
   4  -2  12       146.9       122.8     13.6 o
   5  -2  12        24.8         0.4     12.8 <
   6  -2  12       275.0       166.7     34.3 o
  -6  -1  12        56.7         6.4     13.2 o
  -5  -1  12        70.9        52.1     14.9 o
  -4  -1  12        40.8        29.5     11.5 o
  -3  -1  12       136.4       171.5     15.8 o
  -2  -1  12        40.5        35.9     10.3 o
  -1  -1  12         4.2         0.1      8.4 <
   0  -1  12        12.6         7.0      5.9 <
   1  -1  12        13.3         6.4      6.1 <
   2  -1  12       311.8       363.7     17.3 o
   3  -1  12       682.7       809.8     33.7 o
   4  -1  12       165.5       163.0     18.3 o
   5  -1  12         0.8         0.3     11.1 <
   6  -1  12         3.9         0.2     16.1 <
  -6   0  12        36.1         3.9     13.2 <
  -5   0  12        22.0        26.5     12.7 <
  -4   0  12        58.8        35.5     12.0 o
  -3   0  12       378.7       387.3     19.9 o
  -2   0  12         5.1         0.0      7.6 <
  -1   0  12       110.2       106.9     10.7 o
   0   0  12       251.8       237.2     12.7 o
   1   0  12       405.3       416.2     16.7 o
   2   0  12        69.8       146.7     12.3 o
   3   0  12      1875.9      2243.4     63.4 o
   4   0  12        24.5         5.3     10.9 <
   5   0  12        80.3        49.4     14.2 o
   6   0  12        17.9         0.0     11.2 <
  -6   1  12        34.3         0.1     14.2 <
  -5   1  12       368.7       350.1     20.7 o
  -4   1  12       177.3       166.3     14.2 o
  -3   1  12      4204.4      4061.7    103.6 o
  -2   1  12        28.0        16.9      8.5 o
  -1   1  12      3447.7      3368.2     85.2 o
   0   1  12       322.4       283.2     16.9 o
   1   1  12        88.7        37.0      9.6 o
   2   1  12      4061.9      4648.6    109.4 o
   3   1  12       377.8       398.5     24.4 o
   4   1  12       528.3       457.5     30.8 o
   5   1  12       111.3       156.5     16.6 o
   6   1  12       133.6       108.9     18.4 o
  -6   2  12        67.2        32.3     11.2 o
  -5   2  12       103.4        80.5     11.8 o
  -4   2  12        98.5        78.9     11.2 o
  -3   2  12        23.8         6.5      8.0 <
  -2   2  12      1061.3      1071.7     35.4 o
  -1   2  12      5461.9      5476.5    138.2 o
   0   2  12      5377.9      5562.5    135.5 o
   1   2  12      1105.4      1106.4     36.1 o
   2   2  12       409.5       452.7     20.0 o
   3   2  12       167.8       147.2     16.9 o
   4   2  12       110.3       108.5     15.2 o
   5   2  12       123.6       124.4     16.8 o
   6   2  12        49.3        27.6     14.4 o
  -6   3  12        20.8        10.2     10.9 <
  -5   3  12       154.0       111.9     14.1 o
  -4   3  12       204.5       155.4     15.1 o
  -3   3  12       530.7       551.1     29.4 o
  -2   3  12      4608.9      4574.0    121.9 o
  -1   3  12       286.2       289.4     20.7 o
   0   3  12      3918.9      3806.6    105.0 o
   1   3  12       715.8       688.5     27.6 o
   2   3  12        59.1        32.7      9.2 o
   3   3  12        82.3        69.3     13.0 o
   4   3  12        83.7        61.8     13.8 o
   5   3  12        16.4        26.5     11.2 <
   6   3  12       138.5       123.4     18.5 o
  -5   4  12        28.1         9.9     11.1 <
  -4   4  12        86.8        59.2     14.2 o
  -3   4  12       291.8       335.4     21.5 o
  -2   4  12        24.6         4.7      9.5 <
  -1   4  12       199.7       198.9     17.3 o
   0   4  12      2483.4      2512.0     75.1 o
   1   4  12      1068.4      1018.9     36.3 o
   2   4  12      2346.2      2556.0     65.4 o
   3   4  12        12.9         2.2      7.7 <
   4   4  12        50.8        16.8     12.2 o
   5   4  12       142.6       131.0     18.4 o
   6   4  12        63.2         7.6     14.3 o
  -4   5  12       412.7       438.6     27.5 o
  -3   5  12       270.9       228.9     21.8 o
  -2   5  12       208.9       150.0     18.5 o
  -1   5  12       255.9       266.6     20.0 o
   0   5  12        58.0        67.6     11.6 o
   1   5  12       103.0        81.0     13.8 o
   2   5  12       108.5       109.5     11.7 o
   3   5  12        10.4        11.2      7.8 <
   4   5  12        14.6        16.6     11.5 <
   5   5  12        18.9         2.3     12.0 <
  -4   6  12        28.2         0.0     14.7 <
  -3   6  12       451.4       428.9     28.6 o
  -2   6  12        11.9         2.0      9.6 <
  -1   6  12        26.3         5.7      9.9 <
   0   6  12        84.1        61.2     12.8 o
   1   6  12       436.4       451.2     27.0 o
   2   6  12         4.1         3.2      8.3 <
   3   6  12       157.2       119.4     14.3 o
   4   6  12        -1.8         0.9      9.0 <
   5   6  12        42.2        13.6     13.8 o
  -3   7  12        75.4        38.3     17.4 o
  -2   7  12       103.4        79.8     15.6 o
  -1   7  12        27.4        31.4     10.9 <
   0   7  12        25.3         4.9     10.0 <
   1   7  12        77.8        57.7     12.9 o
   2   7  12        11.7         2.0      9.5 <
   3   7  12        63.5        33.5     11.6 o
   4   7  12        83.5        51.2     12.4 o
  -1   8  12        42.2        38.6     12.9 o
   0   8  12       172.1       147.7     17.7 o
   1   8  12        58.2        13.2     12.8 o
   2   8  12        87.6        52.0     15.1 o
   3   8  12       233.8       162.5     18.8 o
   4   8  12        28.5        15.8     16.1 <
   3   9  12       261.8       145.2     39.1 o
  -3  -6  13       -32.5         3.1     16.1 <
  -1  -6  13        89.9        35.6     16.4 o
   0  -6  13        10.1         0.0     12.1 <
   1  -6  13       261.9       135.3     31.9 o
  -3  -5  13        36.7         0.3     14.1 <
  -2  -5  13        20.0         0.7     12.8 <
  -1  -5  13       -12.0         7.4     15.9 <
   0  -5  13       160.3       126.7     18.9 o
   1  -5  13        55.6        45.3     13.8 o
   2  -5  13       336.2       236.7     25.7 o
   3  -5  13        59.0         0.9     17.1 o
  -4  -4  13        26.3         3.8     13.6 <
  -3  -4  13        82.3        77.5     15.9 o
  -2  -4  13       157.1       127.2     18.8 o
  -1  -4  13         8.4         5.0     11.3 <
   0  -4  13       123.7       141.8     16.2 o
   1  -4  13       132.3       145.5     16.3 o
   2  -4  13        28.9         0.1     11.5 <
   3  -4  13       164.0        86.5     18.8 o
   4  -4  13       105.4        17.3     19.2 o
  -4  -3  13         6.9         0.1     11.8 <
  -3  -3  13        17.9         1.0     11.6 <
  -2  -3  13        89.5       106.8     14.8 o
  -1  -3  13       202.4       148.5     18.9 o
   0  -3  13        76.1        82.9     12.8 o
   1  -3  13       617.0       606.9     32.0 o
   2  -3  13       107.5        87.0     14.9 o
   3  -3  13        24.6         3.1     12.1 <
   4  -3  13       328.9       212.3     25.2 o
  -5  -2  13        33.5        21.0     14.1 <
  -4  -2  13        28.1         4.2     12.6 <
  -3  -2  13        23.5         0.0     11.2 <
  -2  -2  13        11.4         2.5     10.4 <
  -1  -2  13        -1.5         0.0      9.8 <
   0  -2  13       505.5       538.1     23.0 o
   1  -2  13       305.3       390.5     21.5 o
   2  -2  13        39.6         0.6     17.2 <
   3  -2  13        32.8         1.9     10.3 o
   4  -2  13        13.0        10.4     17.8 <
   5  -2  13        17.9        14.3     15.8 <
  -5  -1  13       151.1       160.1     19.1 o
  -4  -1  13        22.5         3.7     12.0 <
  -3  -1  13        83.8        57.6     13.9 o
  -2  -1  13        99.3        49.3     14.4 o
  -1  -1  13       148.3       144.5     16.3 o
   0  -1  13        56.8        61.6      9.4 o
   1  -1  13      2517.9      2816.7     74.7 o
   2  -1  13        52.4        55.0     11.4 o
   3  -1  13        89.3        73.5     14.6 o
   4  -1  13        31.4        13.7     12.7 <
   5  -1  13        49.5        23.7     14.7 o
  -5   0  13       894.0       861.8     43.5 o
  -4   0  13        68.1        30.9     14.0 o
  -3   0  13       842.8       684.2     39.3 o
  -2   0  13       165.2       106.5     17.1 o
  -1   0  13        70.2        28.6      9.7 o
   0   0  13      3192.1      3277.3     88.4 o
   1   0  13        96.5        89.9     10.8 o
   2   0  13       488.4       503.6     27.5 o
   3   0  13       225.6       278.3     19.8 o
   4   0  13         7.1         8.8     10.8 <
   5   0  13        68.6        40.6     14.2 o
  -5   1  13        44.1         9.0     14.4 o
  -4   1  13       236.7       224.8     16.9 o
  -3   1  13      3038.4      2913.7     80.4 o
  -2   1  13      1608.3      1648.8     48.7 o
  -1   1  13        95.6        84.2     11.0 o
   0   1  13        12.5         2.2     10.0 <
   1   1  13       950.8       980.5     33.3 o
   2   1  13        97.3       114.1     13.5 o
   3   1  13       119.3       132.2     15.3 o
   4   1  13       241.4       218.9     21.6 o
   5   1  13        33.0         0.9     13.0 <
  -5   2  13       297.8       237.5     19.5 o
  -4   2  13      1331.7      1302.6     44.8 o
  -3   2  13       308.4       276.3     18.2 o
  -2   2  13      2493.8      2431.3     76.8 o
  -1   2  13       437.9       459.9     25.9 o
   0   2  13        50.5        34.9     11.0 o
   1   2  13        61.1        59.8      9.2 o
   2   2  13       275.2       225.9     16.6 o
   3   2  13       157.5       145.5     17.2 o
   4   2  13       365.8       415.0     26.2 o
   5   2  13        68.3        34.1     14.4 o
  -5   3  13        75.9        82.8     11.0 o
  -4   3  13        27.9        16.1     11.4 <
  -3   3  13       180.5       163.6     18.2 o
  -2   3  13       293.3       297.5     22.0 o
  -1   3  13       533.0       432.0     28.8 o
   0   3  13      2830.1      2944.0     83.8 o
   1   3  13        69.8        26.4     11.8 o
   2   3  13       136.7       117.0     12.6 o
   3   3  13       188.6       149.6     18.5 o
   4   3  13        35.7         2.7     11.7 o
   5   3  13        36.3         5.1     12.8 <
  -4   4  13        43.7         8.5     12.0 o
  -3   4  13       177.8       166.2     18.2 o
  -2   4  13        40.8        24.4     10.4 o
  -1   4  13        93.5        91.2     13.3 o
   0   4  13       336.8       304.4     22.8 o
   1   4  13        14.3         1.5      9.3 <
   2   4  13        89.2        53.9     10.7 o
   3   4  13        66.8        35.5     13.1 o
   4   4  13        66.1        40.9     13.8 o
   5   4  13        64.5        72.2     14.3 o
  -4   5  13        71.6        50.3     14.0 o
  -3   5  13        22.6         5.3     10.5 <
  -2   5  13       101.5        63.3     14.0 o
  -1   5  13       433.6       409.5     26.7 o
   0   5  13        49.3        46.4     10.7 o
   1   5  13        99.1        84.2     13.4 o
   2   5  13        13.0         0.2      7.5 <
   3   5  13        64.1        35.4     10.6 o
   4   5  13        39.8        19.2     12.2 o
   5   5  13        79.2        16.2     23.0 o
  -3   6  13        98.8        91.9     14.7 o
  -2   6  13        23.1        11.5     10.2 <
  -1   6  13        33.1        20.7      9.8 o
   0   6  13        21.5         4.8      9.2 <
   1   6  13       124.3       117.0     15.7 o
   2   6  13       142.9       120.8     16.5 o
   3   6  13       204.5       177.3     16.4 o
   4   6  13        76.6        33.0     15.2 o
  -1   7  13         0.5        13.5      9.5 <
   0   7  13        38.1         7.2     10.7 o
   1   7  13       509.0       382.6     30.6 o
   2   7  13        36.6         0.7     11.3 o
   3   7  13       149.2       139.1     14.8 o
   4   7  13        38.1        12.0     15.3 <
  -2  -5  14        40.4        23.7     17.8 <
  -1  -5  14        89.1        33.7     23.5 o
   0  -5  14        26.6         0.4     12.5 <
   1  -5  14        90.9        32.0     14.8 o
  -3  -4  14        89.2        60.4     17.0 o
  -2  -4  14        31.4        11.3     14.1 <
  -1  -4  14       201.0       185.8     29.5 o
   0  -4  14        10.4         2.3     10.9 <
   1  -4  14       -16.1         4.0     10.9 <
   2  -4  14       179.9       115.3     19.2 o
   3  -4  14       491.3       302.0     41.7 o
  -4  -3  14       -12.5         2.8     16.8 <
  -3  -3  14        23.3        21.7     12.8 <
  -2  -3  14       225.0       213.0     21.2 o
  -1  -3  14       217.3       188.8     20.3 o
   0  -3  14        86.6        98.2     20.0 o
   1  -3  14        72.2        71.2     13.5 o
   2  -3  14        39.2         0.1     12.3 o
   3  -3  14        28.8         2.5     12.5 <
  -4  -2  14        37.6         1.4     14.3 <
  -3  -2  14        48.2        13.2     12.9 o
  -2  -2  14         0.1        21.7     11.5 <
  -1  -2  14      1421.6      1352.3     53.1 o
   0  -2  14        57.5        92.4     18.7 o
   1  -2  14        65.6        52.8     12.5 o
   2  -2  14       161.7       123.9     17.3 o
   3  -2  14        63.1         6.8     21.4 <
   4  -2  14       158.3        91.0     27.4 o
  -4  -1  14        51.1        24.4     14.2 o
  -3  -1  14        29.2         0.7     12.1 <
  -2  -1  14      1070.4       944.8     45.5 o
  -1  -1  14        11.7         4.8     10.0 <
   0  -1  14       107.1        94.8     14.4 o
   1  -1  14       204.0       221.8     25.1 o
   2  -1  14       -17.8         1.8     13.5 <
   3  -1  14        -5.8         1.4     11.0 <
   4  -1  14       331.9       187.2     26.1 o
   5  -1  14         1.9        10.8     17.5 <
  -5   0  14       947.6       798.4     57.9 o
  -4   0  14       522.5       379.6     32.3 o
  -3   0  14        22.0        21.0     12.1 <
  -2   0  14        68.8        90.1     13.0 o
  -1   0  14       865.3       851.4     38.2 o
   0   0  14        23.0        39.7      9.7 <
   1   0  14        39.2        43.3      9.7 o
   2   0  14        70.4        47.3     12.6 o
   3   0  14        41.8        12.4     12.0 o
   4   0  14       157.5       120.4     19.4 o
   5   0  14       147.3       147.5     26.7 o
  -5   1  14       183.4       119.9     26.1 o
  -4   1  14       742.7       703.4     38.1 o
  -3   1  14        82.1        53.3     15.1 o
  -2   1  14        -7.1         3.7     10.2 <
  -1   1  14       108.8        89.5     14.6 o
   0   1  14       208.9       143.8     18.3 o
   1   1  14       361.0       304.5     23.3 o
   2   1  14       114.5       174.7     15.1 o
   3   1  14        31.5        20.9     11.1 <
   4   1  14        36.3         0.4     12.5 <
   5   1  14        15.7         4.3     12.9 <
  -5   2  14       135.0        67.5     21.7 o
  -4   2  14        20.0         1.1     12.5 <
  -3   2  14        68.4        45.8     14.2 o
  -2   2  14      1873.9      1766.8     64.4 o
  -1   2  14        18.6         0.2     10.3 <
   0   2  14       116.4        85.3     15.0 o
   1   2  14       113.6        80.0     14.0 o
   2   2  14        16.4        34.2     10.0 <
   3   2  14        24.6        26.9     11.7 <
   4   2  14        42.6        26.6     12.9 o
   5   2  14        28.8        16.1     13.3 <
  -4   3  14        55.5        13.6     12.9 o
  -3   3  14        29.4        10.5     11.7 <
  -2   3  14       339.9       240.2     23.6 o
  -1   3  14        32.0        18.2     10.7 <
   0   3  14       112.1       132.2     14.5 o
   1   3  14       138.3       103.7     15.2 o
   2   3  14        27.5         9.8      8.5 o
   3   3  14       171.6       242.7     18.4 o
   4   3  14       728.5       491.0     39.0 o
   5   3  14       240.7       154.5     32.9 o
  -4   4  14        20.7        16.1     15.6 <
  -3   4  14       118.3        78.1     16.3 o
  -2   4  14        74.3        27.4     12.4 o
  -1   4  14        33.3         2.5     10.7 o
   0   4  14        31.0         4.7      9.9 o
   1   4  14        44.1        14.7     10.7 o
   2   4  14        29.5        29.3     10.4 <
   3   4  14       117.3        56.1     16.2 o
   4   4  14        89.1        61.9     16.1 o
  -3   5  14        29.5         7.3     16.0 <
  -2   5  14        30.3        16.8     10.7 <
  -1   5  14       180.6       133.3     17.7 o
   0   5  14       113.2       113.8     14.6 o
   1   5  14       511.1       421.9     29.9 o
   2   5  14       197.0       133.1     18.5 o
   3   5  14       178.3        72.6     18.7 o
   4   5  14       251.2       112.6     33.8 o
  -1   6  14       405.1       349.4     27.3 o
   0   6  14        18.2         0.0      9.7 <
   1   6  14        47.2        40.5     11.2 o
   2   6  14        26.4         2.2     10.3 <
   3   6  14        57.7         5.4     11.0 o
   4   6  14       352.1       218.9     40.2 o
   1   7  14         6.2        10.5     13.9 <
   2   7  14       910.4       736.0     59.6 o
   3   7  14       743.6       521.8     52.4 o
  -2  -4  15        43.3        46.7     23.0 <
  -1  -4  15       123.4       101.6     23.4 o
   0  -4  15        77.3         7.2     22.8 o
   1  -4  15        47.3         4.2     12.6 o
  -3  -3  15       390.9       336.7     40.9 o
  -2  -3  15        49.1         8.9     14.1 o
  -1  -3  15        16.6         4.3     17.1 <
   0  -3  15       133.4       118.0     23.3 o
   1  -3  15        26.1         0.8     11.2 <
   2  -3  15       226.9       127.0     21.7 o
  -3  -2  15        26.1        22.3     13.8 <
  -2  -2  15        13.6         0.5     12.7 <
  -1  -2  15        99.6        83.8     16.1 o
   0  -2  15        12.9         5.7     14.4 <
   1  -2  15        48.1         7.2     12.1 o
   2  -2  15       141.1        75.7     26.1 o
   3  -2  15        37.2         4.3     20.9 <
  -4  -1  15       102.5        82.5     24.4 o
  -3  -1  15       311.0       269.2     25.1 o
  -2  -1  15        20.1        29.7     11.9 <
  -1  -1  15        29.8        22.2     12.2 <
   2  -1  15        57.4        55.6     18.2 o
   3  -1  15       290.5       310.2     35.3 o
  -4   0  15        91.4        28.7     22.4 o
  -3   0  15        60.7        53.7     14.0 o
  -2   0  15        32.3        17.1     12.4 <
  -1   0  15       185.8       111.7     26.9 o
   0   0  15        16.6         8.6     16.1 <
   1   0  15         8.3        12.6     10.4 <
   2   0  15        52.6        67.3     12.7 o
   3   0  15        21.4         2.2     12.1 <
   4   0  15       180.1       132.2     19.6 o
  -4   1  15       758.7       560.8     51.0 o
  -3   1  15        28.2        27.5     20.3 <
  -2   1  15        43.5         7.6     17.8 <
  -1   1  15        34.8        15.4     12.3 <
   0   1  15        50.8        29.0     12.1 o
   1   1  15       100.7        57.8     19.4 o
   2   1  15       148.8       151.9     17.0 o
   3   1  15       146.5       139.1     18.0 o
   4   1  15        15.6        13.4     12.0 <
  -3   2  15        74.1        32.5     14.0 o
  -2   2  15       190.5       196.3     18.7 o
  -1   2  15        66.5        40.4     13.1 o
   0   2  15        22.7         1.8     11.0 <
   1   2  15       270.5       284.2     21.2 o
   2   2  15       456.9       397.7     38.5 o
   3   2  15       314.1       265.2     24.8 o
   4   2  15        80.9        25.2     15.3 o
  -4   3  15        13.4         0.1     17.8 <
  -3   3  15         6.8         3.3     15.6 <
  -2   3  15        28.4         9.0     10.7 <
  -1   3  15        34.2         4.9     10.9 o
   0   3  15        24.5        10.5     11.2 <
   1   3  15       183.6       108.7     18.1 o
   2   3  15        40.4        13.9     14.4 <
   3   3  15       144.4       104.3     18.5 o
   4   3  15       222.6        99.8     35.3 o
  -3   4  15        89.1        54.9     21.2 o
  -2   4  15       105.8        39.7     15.7 o
  -1   4  15       335.9       270.3     24.3 o
   0   4  15       234.6       162.5     20.2 o
   1   4  15        84.4        23.0     13.5 o
   2   4  15       188.5       143.7     18.4 o
   3   4  15        47.5         0.0     13.9 o
   4   4  15       167.0        35.3     29.4 o
  -1   5  15        85.6        81.4     14.0 o
   0   5  15        16.5         3.1     10.5 <
   1   5  15        66.8         3.3     11.2 o
   2   5  15       166.1       137.2     17.9 o
   1   6  15       554.7       385.0     45.3 o
   2   6  15       252.7       137.9     31.4 o
  -2  -3  16        10.9        19.8     20.6 <
  -1  -3  16        16.0         0.0     16.1 <
   0  -3  16        83.7        15.6     19.2 o
   1  -3  16        28.6         3.1     15.5 <
  -2  -2  16        82.5        41.1     15.9 o
  -1  -2  16        66.6        38.9     21.9 o
   2  -2  16       360.4       240.5     36.6 o
  -3  -1  16        46.9         9.3     20.2 <
  -2  -1  16        32.5         0.4     12.9 <
  -1  -1  16        55.3         4.0     19.5 <
   2  -1  16       253.8       159.5     32.6 o
  -2   0  16         8.5        11.2     16.1 <
  -1   0  16        27.7        30.2     19.2 <
   3   0  16       145.3       103.7     17.3 o
  -2   1  16        13.2         0.1     19.4 <
  -1   1  16       191.2       138.5     28.6 o
   0   1  16       111.5        71.2     15.3 o
   1   1  16       184.6       125.2     24.3 o
   2   1  16        91.8        30.2     19.0 o
   3   1  16       160.6        84.4     19.3 o
  -2   2  16        20.5         0.6     11.8 <
  -1   2  16        94.8        54.2     14.5 o
   0   2  16        21.6         0.8     11.0 <
   1   2  16       101.6        60.9     19.4 o
   2   2  16       231.8       164.4     29.0 o
   3   2  16        96.3        39.9     16.1 o
  -2   3  16       100.7        57.3     20.0 o
  -1   3  16        25.2         1.5     11.8 <
   0   3  16       137.5        91.2     16.5 o
   1   3  16        49.0         8.2     12.0 o
   2   3  16        59.0        34.7     16.6 o
  -1   4  16        96.9        59.0     22.4 o
   0   4  16        84.4        74.6     14.9 o
   1   4  16       170.4       102.4     19.0 o
   1   5  16       907.7       705.2     59.2 o
   2   5  16        87.9        79.6     22.5 o
  -1   0  17        15.3        16.7     18.6 <
  -1   1  17        74.8        35.0     23.8 o
   2   1  17       131.7        59.1     22.9 o
  -1   2  17        26.3         5.3     16.5 <
   0   2  17        46.2        20.1     13.9 o
   0   3  17       693.0       403.1     52.2 o
